# Supplementary material for: The RNA helicase DDX3X is an essential mediator of innate antimicrobial immunity
Source: PLoS Pathog. 2018 Nov 26;14(11):e1007397. doi: 10.1371/journal.ppat.1007397 (PMC6283616; doi:10.1371/journal.ppat.1007397)
Supplement: S1 Table — Male and female macrophages were derived from Ddx3xfl/y CreERT2 male and Ddx3xfl/fl;CreERT2 female mice, respectively. Cells were treated with 4-OHT to delete DDX3X. (XLS) [file ppat.1007397.s002.xls]

## Sheet: fWTl.vs.c0.01_lfc1
	baseMean	log2FoldChange	lfcSE	padj
Cxcl2	4024.97	5.07057	0.222054	3.53205e-71
Mmp14	1426.08	5.68459	0.255693	3.53205e-71
Cxcl3	1426.6	6.02059	0.280116	3.25627e-68
Il1b	6009.22	5.71669	0.271014	2.42684e-64
Oasl1	5279.1	4.58626	0.211336	3.47911e-61
Cxcl1	1397.97	4.86865	0.259237	4.88012e-47
Irgm2	3589.97	3.77015	0.188909	1.97175e-45
Il1a	1834.83	6.17801	0.354703	4.53891e-45
Ptges	1201.33	4.73288	0.259537	9.26747e-44
Mx2	2472.71	4.47568	0.243917	5.68637e-43
Ccl22	417.897	5.86299	0.343679	2.14286e-42
Ifit1	25267.2	4.46868	0.245871	3.57016e-42
Olr1	574.294	5.01384	0.287532	2.66077e-41
Slc7a11	1822.51	4.56671	0.257375	1.02245e-40
Il6	1645.04	5.18821	0.305782	8.91118e-40
Serpine1	1435.08	3.91254	0.214267	3.46173e-39
Saa3	2787.75	5.42107	0.326047	5.14501e-39
Slfn5	18909	3.56108	0.189694	1.0771e-38
Socs3	8764.24	4.90709	0.292424	6.76328e-38
Irg1	28969.7	5.07844	0.305371	6.90497e-38
Tor3a	4508.2	3.45761	0.184879	1.52188e-37
Ifit3b	1957.38	4.74218	0.281966	1.93162e-37
Clec4e	9729.02	4.02725	0.229402	5.04279e-37
Ifi204	4998.81	3.60681	0.19891	1.6067e-36
Cxcl10	33492.2	4.94441	0.30135	1.91298e-36
Tnfsf10	2561.21	5.13232	0.322016	5.2089e-35
Rsad2	59100.3	4.59044	0.279899	5.35226e-35
Usp18	4482.08	4.24855	0.253612	6.54948e-35
Tnfaip3	5645.14	4.21122	0.254518	7.3961e-34
Mx1	12583.1	4.61002	0.289662	4.99222e-33
Ifit2	26416.4	4.35986	0.2726	2.68853e-32
Parp14	21061.6	3.26029	0.184808	8.39859e-32
Peli1	2892.06	3.2273	0.182868	1.51848e-31
Csf1	1792.2	4.40846	0.281121	2.81481e-31
Ifi203	5793.11	4.17278	0.261637	2.81481e-31
Cfb	652.659	4.65316	0.304174	1.0988e-30
Gm12250	2246.21	4.34048	0.280321	3.29824e-30
Cd274	6732.73	4.03556	0.255078	3.89477e-30
Jak2	5336.54	3.13433	0.181028	1.4169e-29
Nfkbia	6087.84	3.39175	0.203646	2.36589e-29
Pyhin1	3928.2	3.96069	0.252305	2.60062e-29
Tarm1	362.916	4.77677	0.322493	3.34695e-29
Ifih1	6301.49	3.84991	0.244232	5.37946e-29
Pydc3	945.208	4.65939	0.315373	1.13306e-28
Slco3a1	1591.4	3.89997	0.25006	1.19244e-28
Itgb8	375.73	5.26744	0.368846	1.60541e-28
Sod2	5543.28	3.58446	0.227329	1.60135e-27
Tnfsf15	532.943	5.0704	0.360032	3.22474e-27
Pfkfb3	2672.99	3.39126	0.211756	3.66883e-27
Mnda	1333.67	3.96357	0.262623	3.93869e-27
Ifit3	9215.54	4.47752	0.309003	5.45877e-27
Enpp4	557.102	3.95315	0.262549	5.73287e-27
Gbp5	7684.8	4.61711	0.321812	6.17144e-27
Cmpk2	22992	4.41468	0.304159	7.03227e-27
Cd69	5173.57	4.49003	0.311016	7.32485e-27
Slfn8	5954.04	3.4237	0.217251	1.49957e-26
Rapgef2	2764.57	3.16371	0.195373	3.6722e-26
Malt1	3467.95	3.18371	0.197486	4.37174e-26
Il15	1143.99	3.74125	0.249175	8.03131e-26
Gbp2	10471.3	4.46569	0.316128	1.20791e-25
Pim1	3038.37	3.48491	0.226842	1.30605e-25
Daxx	4460.48	3.4649	0.22719	4.06788e-25
Ifi47	2992.88	3.79579	0.257999	4.61971e-25
Trim21	2067.38	3.45226	0.226362	4.70316e-25
Nt5c3	2039.55	3.81379	0.260095	5.45694e-25
Igtp	2397.89	3.89836	0.269714	1.17949e-24
Ccl4	5752.49	4.40649	0.318263	1.84311e-24
Ccl5	3596.3	4.54505	0.331725	2.17366e-24
Ccl3	12050.2	4.25876	0.306384	3.68752e-24
Src	1155.27	3.49381	0.234676	4.02847e-24
Mndal	4010.23	3.75472	0.259901	5.33298e-24
Zc3h12c	1337.99	3.47274	0.233723	6.46376e-24
Nfxl1	1674.72	3.3036	0.218282	8.45167e-24
Tgtp2	446.259	4.50282	0.334634	2.06872e-23
Fndc3a	5661.29	3.01123	0.192263	2.19364e-23
Shisa3	194.678	5.94586	0.472859	2.19504e-23
Igf2bp2	1082.59	3.58687	0.247641	2.49628e-23
Irgm1	6136.77	3.19066	0.210519	3.75709e-23
Il15ra	550.4	4.19129	0.30914	8.82371e-23
Setdb2	1355.93	3.13766	0.207637	1.16527e-22
Vcam1	287.906	4.54933	0.344954	1.22333e-22
Ddx60	2083.57	3.82975	0.275954	1.73478e-22
Ppap2b	369.583	4.25586	0.318093	2.0829e-22
Ptgs2	8667.35	4.18529	0.311441	2.23462e-22
Nod1	866.638	4.17844	0.311195	2.54936e-22
Ifi205	2205.32	4.40197	0.335107	4.75589e-22
Isg15	2889.74	4.30643	0.325896	5.01159e-22
Gbp7	3180.53	4.04488	0.301091	6.92814e-22
Trim30d	1253.46	3.20843	0.219248	1.03074e-21
Lox	330.209	5.605	0.457264	1.04007e-21
Fnbp1l	3199.62	3.05377	0.204977	1.73044e-21
Mycl	224.148	4.86244	0.38716	2.64571e-21
Nfkbiz	4073.79	3.82766	0.283999	3.1934e-21
Ifit1bl1	5299.87	4.36697	0.338676	3.67373e-21
Socs1	1522.48	4.64188	0.369202	7.88144e-21
Ddx58	5759.54	3.24454	0.227678	8.26305e-21
Herc6	3065.8	3.34264	0.238063	9.7797e-21
Tnf	6914.14	4.38023	0.343995	1.11301e-20
Gbp6	523.186	4.35685	0.341837	1.17312e-20
Tagap	908.078	4.42446	0.348939	1.23409e-20
Stat2	6424.89	2.88685	0.192294	1.24181e-20
Nod2	837.011	3.37927	0.243231	1.66112e-20
Usb1	1324.51	2.93137	0.197654	1.82353e-20
Bcl2a1b	383.13	4.2142	0.333751	7.18962e-20
Mmp13	3964.27	3.77649	0.28873	8.1852e-20
Ednrb	468.429	3.8812	0.299748	8.44114e-20
Gm4951	542.956	3.76373	0.287632	8.651e-20
Irf1	3316.58	3.35567	0.245685	1.04461e-19
AI607873	9721.86	2.85984	0.19412	1.11087e-19
Lyl1	560.426	-4.08517	0.322424	1.23888e-19
Parp12	3728.74	2.96445	0.206623	2.216e-19
Tnfrsf9	144.076	5.55845	0.479709	2.30127e-19
Aff1	7796.08	2.57325	0.166071	3.01717e-19
Zufsp	1015.62	3.32056	0.246046	4.46659e-19
Cd40	2947.66	4.09379	0.330545	8.75119e-19
Lcn2	337.649	5.04162	0.432801	1.06208e-18
Pald1	1017.69	-3.22636	0.238731	1.1846e-18
Stat1	8560.41	2.98443	0.213205	1.39414e-18
Samd9l	6880.49	2.74097	0.187253	1.52134e-18
Ppm1k	978.239	3.67562	0.28905	2.21276e-18
Ccrl2	2284.3	3.86578	0.309758	2.29863e-18
Adora2a	213.428	5.34282	0.469854	2.47408e-18
Gbp3	4020.25	4.17775	0.344228	2.72971e-18
Etv3	4395.01	2.64136	0.177822	2.73718e-18
Parp10	1782.1	3.03548	0.22108	3.37753e-18
Phf11b	656.997	3.96248	0.32194	3.50998e-18
Nfkb1	4979.87	2.52361	0.165597	3.52202e-18
Mthfr	2713.6	2.76656	0.192347	4.07468e-18
Il13ra1	418.782	3.69283	0.296042	9.06168e-18
Ms4a4c	936.594	4.53642	0.388749	9.06168e-18
Rab11fip1	1640.32	2.99682	0.219824	1.00774e-17
Ier3	668.146	3.66826	0.294833	1.36191e-17
Lpar1	386.823	3.60641	0.288745	1.67422e-17
Casp4	1333.14	3.49142	0.276164	1.73668e-17
Il10	355.718	4.50427	0.388455	1.73668e-17
Irf7	6620.01	3.30652	0.256791	2.45777e-17
Slc28a2	1089.18	3.76853	0.308265	2.46438e-17
Nlrc5	2874.47	3.24024	0.249925	2.86421e-17
Znfx1	18414	2.53617	0.171742	3.37763e-17
Rgl1	799.479	3.60441	0.291443	3.6179e-17
Mmp25	255.101	4.67222	0.412018	4.44204e-17
Pnp	4354.88	2.78896	0.201536	6.10711e-17
Tlr3	2456.75	3.3154	0.261104	6.56939e-17
Tnfsf4	296.468	4.41852	0.385686	6.77689e-17
Car13	1338.46	3.19238	0.247793	7.75675e-17
Pydc4	251.913	4.26421	0.371227	1.25475e-16
Samhd1	11353.5	2.76957	0.201337	1.29052e-16
Cflar	6347.49	3.38408	0.272631	1.90064e-16
Ripk2	1467.09	3.34967	0.269621	2.46157e-16
Zc3h12a	1628.52	3.11598	0.243616	3.15661e-16
Isg20	997.004	4.40393	0.392183	3.31436e-16
Zfp800	1491.2	2.85947	0.214843	4.07921e-16
Traf1	2046.02	4.01214	0.348263	4.27047e-16
C3	7143.45	3.90331	0.335973	4.53336e-16
Rasgrp1	157.895	5.0623	0.471405	5.55905e-16
Nos2	5454.93	4.22971	0.375328	6.15371e-16
Flrt3	658.046	3.75206	0.321354	8.74086e-16
Whamm	775.146	2.97127	0.230646	1.00839e-15
Gpr84	1602.3	4.03966	0.357001	1.32491e-15
Cnr2	573.401	-3.32278	0.272937	1.36424e-15
Eif2ak2	3416.43	2.68166	0.19804	1.59427e-15
Vcan	1756.31	3.41189	0.284174	1.64178e-15
March5	2562.51	2.61222	0.191222	2.6428e-15
Trex1	2741.3	2.72286	0.204601	2.87413e-15
Iigp1	1880.66	3.88285	0.343143	3.36674e-15
Tma16	383.467	3.5656	0.306313	4.15928e-15
Zbp1	1958.51	3.66719	0.320426	6.4136e-15
Zeb1	735.262	3.91534	0.351194	7.71707e-15
Met	456.669	3.6751	0.322907	8.8375e-15
Ifi44	912.142	3.56883	0.310269	9.16457e-15
Parp9	3506.98	2.97122	0.239333	1.30692e-14
Cxcl11	755.693	4.20487	0.390918	1.78344e-14
Phf11d	650.123	3.47189	0.303178	2.57661e-14
Zfp36	7971.94	3.32399	0.287824	4.90618e-14
5730508B09Rik	559.622	3.37778	0.294606	5.01112e-14
AW112010	1418.17	3.70331	0.335698	5.785e-14
Xaf1	939.644	2.85513	0.231572	8.08769e-14
Fam208b	1485.35	2.64988	0.206915	1.08237e-13
Nampt	5079.75	2.57768	0.19786	1.08237e-13
Lad1	125.159	5.65696	0.58744	1.56239e-13
Tet2	2305.27	2.83041	0.231379	1.77709e-13
Sdc4	6423.64	3.01716	0.255472	1.99396e-13
Lacc1	2252.54	2.67296	0.211975	2.04111e-13
Icam1	7317.03	3.27123	0.289745	3.11328e-13
Cish	140.288	4.49257	0.449882	5.62818e-13
Phf11a	195.139	4.3355	0.429932	5.8278e-13
Etnk1	4814.63	2.61741	0.208555	5.92875e-13
Rnf19b	7301.94	2.76092	0.227361	6.39649e-13
Fcgr2b	1857.92	3.3771	0.307421	7.02708e-13
Gca	421.771	3.32766	0.301941	8.39855e-13
Otud1	1264.43	2.94246	0.252116	8.64609e-13
Gm5431	804.25	3.12473	0.276341	9.73277e-13
Slc25a22	1642.49	3.38009	0.309791	1.01404e-12
Ctsc	4098.22	2.41027	0.185334	1.78678e-12
Bcl2a1d	103.587	5.39286	0.579795	2.28944e-12
Slc31a2	1071.54	2.57299	0.207864	2.44459e-12
Fam49a	1809.06	2.66948	0.221347	2.94783e-12
Dtx3l	5579.23	2.9505	0.258663	2.97057e-12
Tlk2	1557.47	2.39871	0.18551	2.97583e-12
Clec4a1	485.907	2.95223	0.259515	3.37876e-12
Themis2	5374.72	2.93087	0.257172	3.75651e-12
Pik3r5	8445.4	2.32742	0.176886	3.84427e-12
Dusp2	340.693	4.14545	0.419489	4.00765e-12
Dst	4113.3	2.53598	0.204892	4.04184e-12
Sp140	949.879	3.2317	0.298616	4.79423e-12
Slfn4	290.386	3.86453	0.384028	5.31864e-12
Trim30a	3787.2	2.61585	0.217234	6.19967e-12
Lipg	1528.56	3.81937	0.379523	6.63252e-12
Rgs16	283.339	4.05198	0.411426	7.15588e-12
Tpst1	965.215	3.05842	0.279034	9.70576e-12
Plat	84.3042	5.69916	0.637278	9.88908e-12
Aldh1b1	534.739	3.5058	0.340561	1.10922e-11
1700017B05Rik	1186.61	-2.69297	0.230873	1.33048e-11
Gadd45b	921.868	3.35813	0.322344	1.50023e-11
Papd7	1782.67	2.82879	0.249971	1.50023e-11
Pik3ap1	8521.74	2.31111	0.179252	1.50684e-11
Kremen1	1218.28	2.41243	0.193389	1.62484e-11
Trafd1	4697.14	2.73257	0.238265	2.05039e-11
Mafk	962.675	2.71971	0.236877	2.22518e-11
Sap30	1095.78	2.47964	0.204232	2.47494e-11
Fcgr1	4583.2	2.44084	0.199323	2.77639e-11
Clic4	14321.7	2.24739	0.172624	2.81867e-11
Cp	180.53	4.36399	0.46676	3.22484e-11
Acsl1	4155.36	3.04621	0.284177	3.35855e-11
Gnb4	687.214	2.63215	0.226677	3.35855e-11
Tap1	4522.79	2.34629	0.18757	3.95134e-11
Cd300lb	3181.7	-2.2875	0.17976	4.3963e-11
Ccl7	1088.19	3.86561	0.40037	4.53755e-11
Hivep3	1281.22	2.71036	0.240064	5.73507e-11
Tnc	206.241	3.41537	0.340195	6.82788e-11
Col27a1	170.166	3.9946	0.422608	7.48728e-11
N4bp1	3199.67	2.67823	0.236827	7.48728e-11
Arhgef3	1584.37	3.37266	0.337292	1.08031e-10
AA467197	994.127	3.42843	0.349338	1.94294e-10
Arl11	734.003	-2.71515	0.247215	2.13094e-10
Cited2	4030.48	2.54352	0.223049	2.40693e-10
Hdc	245.081	4.77645	0.546498	2.56806e-10
Rtp4	2249.22	2.27395	0.184644	2.75906e-10
Slc4a7	3336.89	2.3436	0.195059	2.97516e-10
Adar	4288.02	2.25842	0.182831	3.07287e-10
Batf2	506.054	4.00483	0.437325	3.32993e-10
Mapkapk2	6352.95	2.14373	0.166682	3.53708e-10
Fzd1	342.003	3.28551	0.333711	3.85715e-10
Edn1	250.786	3.86311	0.418106	3.86733e-10
Dcp2	2474.56	2.23869	0.183017	6.69869e-10
Rhbdf2	2580.67	2.34118	0.19887	7.88141e-10
Snx10	2379.11	2.31233	0.195883	1.06487e-09
Ccdc86	1021.23	2.44967	0.2165	1.0872e-09
Il18bp	320.368	3.46302	0.368256	1.14071e-09
E2f2	898.765	-2.57427	0.235606	1.18796e-09
Hcar2	196.253	3.8923	0.433309	1.24022e-09
Gm6377	301.791	3.50295	0.376275	1.44454e-09
Pcgf5	431.967	2.70082	0.255775	1.46122e-09
Il27	474.848	3.72943	0.410606	1.47868e-09
Aim2	1341.98	2.57083	0.236416	1.50261e-09
Gbp9	1901.99	3.26524	0.340996	1.51068e-09
Stx11	956.483	2.57435	0.238126	1.86371e-09
Tnfaip2	12313.8	3.35336	0.357893	2.36332e-09
Pnpt1	1026.08	2.31582	0.202862	4.27433e-09
Tpbg	118.052	4.05648	0.471746	4.46593e-09
Casp1	2465.61	2.31999	0.204109	4.81651e-09
Adora2b	361.239	3.16848	0.335428	4.87098e-09
Il1f9	58.8625	6.12405	0.795395	5.63591e-09
Syt7	78.7868	4.80361	0.59296	6.72892e-09
Gm12185	154.904	4.38373	0.528621	7.32697e-09
Tor1aip2	5454.91	2.13104	0.177394	8.60771e-09
Sgk3	1684.1	2.24423	0.195358	8.96689e-09
Slfn1	192.289	3.94481	0.464408	1.07183e-08
Tiparp	1592.51	2.82738	0.28873	1.1539e-08
Tnfaip8l3	154.116	4.11913	0.493037	1.16983e-08
Helz2	10272.1	3.24675	0.355743	1.24908e-08
Slamf7	4395.61	2.8562	0.294186	1.29406e-08
Slfn9	2461.97	2.53407	0.243376	1.34297e-08
Tnip1	4235.9	2.25135	0.198576	1.35265e-08
Pnp2	114.363	3.93957	0.467083	1.4205e-08
Slco2b1	199.336	-3.76921	0.44087	1.53123e-08
Ikbke	3008.69	2.91299	0.304849	1.586e-08
Car2	145.198	3.99053	0.477141	1.65949e-08
Fbn1	116.818	4.02631	0.48331	1.71816e-08
Tmem67	515.422	3.23546	0.357061	1.72213e-08
Mnt	779.534	-3.26395	0.362038	1.79902e-08
Parp11	800.465	2.82767	0.292892	1.95148e-08
Glrx	1811.93	2.39752	0.22431	2.06965e-08
S1pr1	1878.55	-2.46121	0.234908	2.19764e-08
Cers6	1775.45	2.42818	0.230641	2.61925e-08
Vegfc	369.955	3.31734	0.374557	2.69971e-08
Nlrp3	3878.68	2.94932	0.316383	3.16387e-08
Tor1aip1	4508.32	2.03251	0.167672	3.22083e-08
Nox1	135.196	3.89202	0.470956	3.57647e-08
Mcoln2	806.706	2.4103	0.229774	3.63101e-08
U90926	61.0568	5.31228	0.705231	4.18297e-08
Pstpip2	1019.47	2.47823	0.242083	4.39427e-08
Ccl9	16377	2.10802	0.181549	4.46727e-08
Myd88	2400.13	2.21642	0.199441	4.56359e-08
Oas1b	269.985	2.92894	0.316468	4.66233e-08
Tmem2	1645.18	3.02077	0.33172	4.74654e-08
Bambi-ps1	244.322	3.01024	0.33033	4.91802e-08
Oas1g	354.223	2.80465	0.297327	5.41563e-08
Fas	430.333	3.79102	0.459922	5.43446e-08
Hck	2366.43	2.32599	0.218648	5.55165e-08
Nfkbie	1220.68	3.18012	0.360391	6.06533e-08
Slfn2	10653.7	2.7397	0.287592	6.06533e-08
Apol9b	79.451	4.6884	0.610345	6.27652e-08
Dcbld2	1283.93	2.53712	0.254688	6.56651e-08
Mir155hg	147.766	4.69779	0.617388	8.68894e-08
Cd83	873.538	3.35447	0.393711	9.1649e-08
Sav1	1206.97	2.16904	0.19588	9.83538e-08
Fmnl2	1655.09	2.4298	0.239818	1.01771e-07
Cpeb4	4045.63	2.16654	0.196253	1.13216e-07
Rasgef1b	2702.67	2.48548	0.25038	1.20799e-07
Mitd1	460.962	2.5671	0.264667	1.29448e-07
Epsti1	1321	2.64757	0.278702	1.36209e-07
Fam26f	370.494	3.43688	0.412217	1.36209e-07
Flrt2	1464.02	2.52658	0.258723	1.45132e-07
Spata13	1254.87	2.49937	0.254127	1.45132e-07
Gsap	1199.12	2.45832	0.248283	1.69801e-07
Gch1	1021.31	3.08061	0.354844	1.79938e-07
Map3k8	596.543	3.02596	0.345769	1.83928e-07
Spryd7	1191.7	2.29231	0.22114	2.01197e-07
2900026A02Rik	534.639	-3.10591	0.361086	2.15163e-07
Klf6	7380.08	2.10014	0.188694	2.16905e-07
Fscn1	144.144	4.2802	0.563751	2.32e-07
Ptprj	6965.02	2.05335	0.181363	2.46346e-07
Pik3r6	635.957	2.45259	0.250855	2.72434e-07
Plekha4	80.8607	3.98997	0.517076	2.85011e-07
Tlr1	617.202	2.62341	0.280818	2.86633e-07
Fam46a	2435.95	2.41705	0.245193	2.87859e-07
Ikzf1	3959.72	2.4234	0.246295	2.87859e-07
Plek	8380.93	2.67332	0.291403	3.57272e-07
Zfp281	1136.96	2.17695	0.205196	3.70173e-07
Fyb	7926.53	1.94903	0.165645	3.83399e-07
Usp25	5782.21	1.96045	0.167778	3.93155e-07
Cd247	49.503	5.64121	0.810925	3.94657e-07
Mov10	1272.48	2.65899	0.29096	4.4665e-07
Sp110	1071.9	2.51504	0.265939	4.58083e-07
Il17rd	90.6091	4.15097	0.555147	5.166e-07
Usp12	1775.56	2.31225	0.231298	5.22662e-07
Nbeal2	2737.39	-2.11154	0.196153	5.41952e-07
Cdc42ep2	146.056	4.17224	0.560925	5.77231e-07
Ifi35	1164.67	2.58853	0.280969	5.80946e-07
Tnip3	1989.2	2.71337	0.303229	5.90586e-07
Xcr1	104.739	3.69171	0.476678	6.01401e-07
Sp100	3215.73	2.29902	0.230609	6.49749e-07
Ccnj	318.333	2.65437	0.294608	7.16925e-07
Mt2	1500.43	2.54626	0.275527	7.29506e-07
BC147527	80.804	3.92609	0.523269	8.16633e-07
Parp8	1371.13	2.29701	0.232431	8.71204e-07
Olfr56	124.124	3.74352	0.492085	8.93515e-07
Ube2l6	1361.52	2.23963	0.222626	9.27771e-07
Rnf150	1427.97	-2.48288	0.266699	9.69199e-07
Dll1	111.243	3.89472	0.522516	1.08455e-06
Cybb	13862.4	2.44529	0.261423	1.15436e-06
Dram1	1382.26	2.35433	0.245594	1.24683e-06
Lrch1	1155.87	2.17191	0.212729	1.28331e-06
Uba7	2257.12	2.36557	0.247919	1.2855e-06
Dhx58	2684.18	2.74135	0.316294	1.29774e-06
Ogfr	1713.11	2.03646	0.188256	1.29774e-06
Golga3	1871.32	2.05132	0.191321	1.37286e-06
Mlkl	1132.58	2.24583	0.228952	1.85221e-06
Tmem229b	1678.05	2.16786	0.215048	1.96187e-06
Aatk	177.484	-3.41272	0.444636	2.00562e-06
Gcnt2	329.379	2.53517	0.28363	2.15909e-06
Birc3	1495.17	2.93979	0.359759	2.4167e-06
Psmb10	1750	2.2858	0.239286	2.66965e-06
Mitf	2011.79	2.24142	0.231486	2.82474e-06
Zc3hav1	3721.86	1.9521	0.178021	3.05399e-06
Procr	695.797	2.32249	0.247582	3.1585e-06
Calcrl	2307.6	2.30128	0.244007	3.30358e-06
Plagl2	2588.83	2.05917	0.198906	3.4431e-06
Itga5	10086.6	1.95105	0.179049	3.69438e-06
Icosl	1065.09	2.27512	0.240292	3.78937e-06
Spsb1	697.502	2.35007	0.255691	4.36757e-06
Rel	1182.22	2.64812	0.312583	4.52617e-06
Zfp811	80.2879	4.62783	0.688036	4.52617e-06
Dusp1	2190.44	2.45797	0.276819	4.65577e-06
Slfn3	452.297	2.4506	0.27546	4.66299e-06
Denr	1018.53	2.26061	0.239721	4.84351e-06
Ccsap	214.108	-3.24901	0.427769	4.86044e-06
Arid5a	625.169	2.48773	0.283266	4.98643e-06
Frmd4a	2801.24	1.89023	0.169508	4.98643e-06
Ythdf1	1670.51	1.98366	0.187752	5.32743e-06
Lhx2	313.822	2.86621	0.356728	5.5392e-06
Fam105a	975.138	-2.40741	0.269342	5.71041e-06
Ifit1bl2	77.6085	3.89343	0.55451	5.92666e-06
Alas1	2249.29	1.94752	0.181779	6.09052e-06
Psme2	887.14	2.32919	0.255037	6.09812e-06
H2-M2	53.9913	5.69213	0.901677	6.34334e-06
Sh3bp4	330.74	2.61609	0.310579	6.34334e-06
Susd3	557.653	-2.71835	0.330361	6.39674e-06
Upp1	149.825	3.29818	0.442592	6.69246e-06
Ccr3	110.392	3.58751	0.498586	6.77891e-06
Tgtp1	72.545	4.26667	0.632173	7.62077e-06
Flnb	4219.9	2.61422	0.312612	7.73378e-06
Misp	41.5066	5.68735	0.907715	7.73378e-06
Pml	2879.43	2.26264	0.244836	7.98973e-06
Mier3	559.725	2.29159	0.251169	8.62316e-06
Nfkbib	1155.46	2.11239	0.216708	9.03156e-06
Ms4a6c	2555.86	1.99176	0.193286	9.1102e-06
Cd163	166.336	-3.45002	0.480331	1.0673e-05
9930111J21Rik1	262.545	2.60054	0.31438	1.11983e-05
Pou3f1	294.996	2.64839	0.324711	1.2064e-05
Ccl12	289.938	3.46439	0.486457	1.2716e-05
Tnfsf8	339.671	3.7197	0.53697	1.2759e-05
Ppp1r15b	2823.19	1.90183	0.178441	1.34796e-05
Naa25	961.871	2.50238	0.297517	1.3747e-05
Acpp	131.093	3.5074	0.497184	1.41894e-05
Oas2	2479.8	2.44622	0.286937	1.43765e-05
Apobec3	1859.03	2.2619	0.250961	1.52636e-05
Cnnm2	358.337	-2.67918	0.333991	1.52782e-05
Fgl2	2628.63	4.21901	0.640961	1.56809e-05
Rnf114	2039.36	1.90979	0.181887	1.73772e-05
Sgsh	632.423	-2.87006	0.374311	1.78762e-05
Arel1	2592.79	1.9172	0.184072	1.90903e-05
Neurl1b	272.857	-2.52464	0.306963	2.06815e-05
Slc11a2	869.575	2.34641	0.271408	2.12818e-05
Vcpip1	2632.91	2.06033	0.213768	2.13034e-05
Zfp395	594.957	-2.85578	0.375187	2.28263e-05
Pdpn	1781.72	2.09314	0.221654	2.45365e-05
B3gnt8	370.36	-2.92316	0.390263	2.49678e-05
H2-Ab1	306.352	2.4165	0.287541	2.51119e-05
Mtfr2	442.377	2.31624	0.267383	2.55134e-05
Rnd1	163.199	3.40872	0.489592	2.58209e-05
Tmtc2	217.379	2.59881	0.324999	2.58209e-05
Irak3	970.169	2.0079	0.204925	2.5896e-05
Fam78a	225.171	-3.31566	0.471637	2.69882e-05
Paqr7	734.812	-2.12132	0.228524	2.7343e-05
Clic5	270.562	3.1918	0.446867	2.75464e-05
Vasp	4112.84	1.81902	0.166996	2.75464e-05
Tfec	391.83	2.2678	0.258972	2.8763e-05
Tmem171	547.761	2.99857	0.408308	2.88005e-05
Ms4a6d	2613.47	1.91724	0.187976	3.10425e-05
Adap2	2028.04	2.08616	0.222985	3.23433e-05
Fpr2	103.185	4.10852	0.639191	3.35641e-05
Fam102a	802.59	-2.16966	0.241053	3.5386e-05
Nmi	639.291	2.29993	0.268466	3.717e-05
Dennd6b	172.396	2.70907	0.353106	3.74534e-05
Pwwp2b	456.38	-2.46103	0.302122	3.81662e-05
Marco	28.3231	5.78624	0.990831	3.91189e-05
Ncoa7	1220.72	2.13994	0.236178	3.97902e-05
Zfp36l2	10487.8	-2.14832	0.237933	3.97902e-05
1810011H11Rik	199.246	-2.84379	0.383131	4.25436e-05
Itpkb	3934.72	2.01561	0.211087	4.26847e-05
Inhba	85.6229	3.90891	0.604996	4.32676e-05
Pdxk	1589.35	-2.32594	0.275941	4.38222e-05
Susd6	4812.01	1.83162	0.173434	4.59878e-05
Gm1966	422.935	3.23305	0.466408	4.75818e-05
Sesn1	805.809	-2.86786	0.391077	5.02852e-05
H2-T10	448.117	2.35514	0.284188	5.21397e-05
Tapbp	9422.9	1.85036	0.179353	5.95202e-05
Usp42	579.13	2.11707	0.235669	5.97598e-05
Fcgr4	639.193	2.74645	0.370259	6.68371e-05
Gpr146	403.247	-2.66544	0.353229	6.73201e-05
Kpna3	3096.84	1.82604	0.175352	6.85595e-05
St6gal1	1192.68	-2.19753	0.254593	7.0807e-05
Azi2	1618.85	1.87189	0.185407	7.10532e-05
Ak4	57.9923	4.56393	0.759991	7.55966e-05
Ccdc25	844.936	2.06162	0.226642	7.74078e-05
Csrnp1	452.869	2.31448	0.281379	8.21186e-05
Abtb2	236.075	2.81413	0.388372	8.2122e-05
Plk2	2133.24	1.91004	0.195487	8.85205e-05
Aftph	3147.44	1.78584	0.16896	9.01561e-05
Srgn	2732.53	1.97165	0.209081	9.16282e-05
Gda	784.729	2.58012	0.340843	9.65699e-05
Ier5l	247.15	-2.96196	0.423676	9.87738e-05
Cacnb3	85.9796	3.31344	0.500361	0.000102085
Marcksl1	2504.36	2.71852	0.372287	0.00010557
Nap1l2	128.065	2.902	0.412278	0.000106738
Ch25h	3328.26	4.85012	0.836451	0.000111908
Dock10	5288.74	1.9186	0.199579	0.000111908
Trim36	377.698	2.19889	0.260665	0.00011347
Aida	1026.88	2.08824	0.236643	0.000113596
Pvrl1	102.633	-4.02447	0.659949	0.00012226
Gbp4	976.999	4.16953	0.691728	0.000122487
Gnpda1	770.882	-2.06475	0.232886	0.000128256
Slc30a1	688.918	2.10879	0.242681	0.000129871
Trim34a	424.629	2.1924	0.261809	0.000138825
Rab11fip4	59.0961	4.04171	0.667965	0.000139048
Trim14	2308.1	2.15932	0.256576	0.000164016
P2ry14	377.473	2.41649	0.314153	0.000171173
Mxd1	2743.47	3.90956	0.646839	0.000179715
Trim26	1655.51	1.88983	0.198306	0.000188828
Ppfibp1	4904.62	1.78758	0.175561	0.000189399
Oasl2	6667.36	2.44082	0.322604	0.00020742
Ranbp2	7611.07	1.72462	0.162291	0.000208204
Tifa	1533.91	1.9773	0.219242	0.000215018
Trim30b	88.5231	3.55369	0.573859	0.000222299
Irf2	2270.85	1.854	0.192213	0.000229248
H2-T24	554.125	2.47948	0.333265	0.000232267
Znrf3	440.327	2.37254	0.309182	0.000232267
Serpinb6b	443.816	2.39543	0.314482	0.000233993
Foxp4	877.977	2.04755	0.23626	0.000237176
Psme2b	209.184	2.55452	0.352117	0.000258605
Susd2	26.8916	5.07038	0.924614	0.000273443
Flcn	585.959	-2.3873	0.315206	0.00027417
Plekhg3	1051.92	-2.3287	0.30255	0.00028592
Rcan1	1029.24	1.88426	0.202916	0.000333344
March1	841.946	2.1983	0.275493	0.000345222
Mb21d1	622.415	1.99193	0.228221	0.000349775
Tdrd7	1642.14	1.93554	0.215276	0.000349952
Itpripl1	358.805	-2.35737	0.312516	0.000353142
Filip1l	1862.07	2.66315	0.385698	0.000406222
Junb	6032.2	2.4704	0.341553	0.000418467
Fpr1	41.9418	4.90755	0.911229	0.000450562
Nfkb2	3203.95	2.17881	0.275083	0.000454742
Rassf3	1788.42	-2.10518	0.257884	0.000454742
Slc7a2	4313.83	3.88442	0.674089	0.000466867
B3gnt2	1776.66	1.86922	0.203853	0.000498464
I830077J02Rik	148.497	2.73592	0.407479	0.000506018
Sntb1	60.5534	3.41478	0.567008	0.000508057
Slc6a4	42.6699	4.07714	0.724642	0.000535923
G530011O06Rik	125.567	3.15934	0.509506	0.00055508
Kif21b	1177.53	-2.09887	0.260026	0.000584642
Mast3	1380.69	-1.90384	0.21424	0.000602378
St18	341.265	2.18189	0.280362	0.00060989
Fcrlb	55.4185	4.16643	0.753893	0.000650605
Lgals9	3807.59	1.89783	0.213752	0.000650605
Mefv	51.17	3.90957	0.695507	0.000699
Rab3il1	1220.72	-2.38659	0.332108	0.000723501
Lpin1	300.796	-2.69164	0.406446	0.000764733
Anp32a	1765.45	1.95561	0.229744	0.000771977
Hsh2d	27.463	4.72774	0.896662	0.000777584
Arl5c	268.543	3.04982	0.493471	0.00078794
Sec14l1	1505.62	-2.03745	0.250109	0.000806956
Sertad1	658.251	1.96157	0.233007	0.000883418
Ccnf	713.714	-2.08203	0.262437	0.000896336
Cd38	27.4703	5.82815	1.17207	0.000908942
Cd200	149.021	2.80577	0.43934	0.000943926
Slc26a11	230.548	-3.28893	0.557446	0.000958982
Csf2	21.2784	8.06023	1.72359	0.00099886
Erf	993.861	-1.98956	0.242431	0.00106077
Tsc22d3	787.415	-2.43572	0.351834	0.00106409
Apol9a	23.1581	6.52654	1.35573	0.00107817
Atp10a	602.725	2.316	0.322876	0.00107817
Ccdc50	3437.33	1.73139	0.179388	0.00107817
Irak2	1549.48	2.17468	0.288198	0.00107817
Cyp1b1	34.3103	5.0066	0.983909	0.00108959
Fam72a	118.765	2.66207	0.4081	0.00108959
Htra1	37.6836	4.2116	0.788632	0.00108959
Dck	1874.56	1.91217	0.224137	0.00109691
Il1rn	5890.35	3.54887	0.626264	0.00109691
Timp1	88.3129	2.93638	0.476298	0.00111488
Phf11c	111.188	2.94356	0.478151	0.00111639
Gpr85	253.155	2.23645	0.304755	0.00115087
Clec2d	428.771	2.64414	0.405613	0.00116721
Cdt1	720.934	-1.93918	0.232233	0.00121263
F10	68.5164	3.83212	0.700399	0.00121315
Hif1a	3566.78	1.8309	0.205671	0.00122977
4632428N05Rik	2990.21	-1.7118	0.17678	0.00130009
Ccrn4l	872.597	1.91372	0.226986	0.00130344
Aoah	446.412	2.33107	0.331047	0.00132704
Il16	203.669	-2.57353	0.391541	0.00133578
Il18	147.451	2.75344	0.436646	0.00135109
Tob1	474.815	-2.28486	0.319997	0.00135137
Trim47	643.993	-2.20605	0.301074	0.00140361
Creb5	805.968	2.14435	0.286368	0.00145734
Gyk	736.217	2.14061	0.285419	0.00145734
P2ry13	98.4141	2.81328	0.454168	0.00147673
Crlf3	1306.8	1.78895	0.19848	0.00158722
Tnfrsf1b	26542.9	2.43296	0.360653	0.00159602
Nr4a3	91.6325	3.0939	0.527549	0.00162096
Ldlrap1	1345.8	-2.12036	0.283193	0.00170819
AI467606	381.941	-2.19004	0.300966	0.00172036
Exoc3l4	85.3139	2.89436	0.47975	0.00175665
Tmem154	273.287	-2.20453	0.305613	0.00180774
Aph1c	276.421	-2.62306	0.411954	0.0018154
Prr5l	236.991	2.5189	0.387498	0.00197043
Cdh5	80.1437	2.92932	0.492623	0.00199455
Serinc2	54.2805	3.51504	0.64395	0.00208182
Wdr43	947.349	2.05943	0.271854	0.00215328
Mtmr7	78.7537	3.30834	0.593533	0.00222071
Gstt1	39.0021	3.67135	0.690273	0.00239843
5430427O19Rik	576.029	2.16483	0.301418	0.00244457
Pou2f2	1469.36	1.98778	0.255593	0.00244457
Slc2a6	2687.06	2.09318	0.283311	0.00250007
Asb13	331.573	2.2599	0.326594	0.0025048
Whsc1l1	2894.55	1.67406	0.174822	0.0025204
Zfp263	2015.62	1.84446	0.219036	0.0025204
Ppfibp2	404.971	2.01458	0.263981	0.00264173
Cerk	4413.7	-1.75404	0.19627	0.00265353
Msr1	5899.44	2.43707	0.374211	0.00266649
Ahdc1	180.877	-2.70019	0.443426	0.00272818
Cenpj	577.944	1.95903	0.250276	0.00274907
Mfsd7a	248.281	2.81649	0.474184	0.002757
Ralgds	805.753	2.27073	0.331819	0.00276567
Lgals8	2031.87	1.75452	0.197284	0.00281797
Snn	102.731	2.76769	0.462434	0.00283574
4932438A13Rik	3563.13	1.6717	0.175754	0.00283956
Tmem170b	1130.33	1.74542	0.195164	0.00286202
Osgin1	254.693	-2.33475	0.349873	0.00290994
Tmem26	164.424	3.13725	0.560321	0.00291233
Gpr183	281.837	-2.25743	0.33025	0.00298859
Katna1	670.608	1.83352	0.219123	0.00302781
Adgrl2	2649.57	1.96183	0.252912	0.00302785
Mgat4a	1911.97	1.71321	0.187537	0.00302785
Hmgcs1	1038.91	-1.98156	0.258544	0.00310354
Pank1	182.146	-2.49075	0.392818	0.00311707
Trp53i11	44.6253	3.57872	0.680501	0.00318225
Itga4	7082.25	2.0913	0.288526	0.00326933
Bcl2a1a	25.1989	4.79849	1.00479	0.00328938
Lfng	874.946	-1.81805	0.21658	0.00332715
Patz1	273.443	-2.1938	0.31634	0.00336649
2610507I01Rik	139.327	-2.73326	0.459626	0.00339821
Marcks	7690.76	1.75266	0.199685	0.00341669
Pdgfb	3621.84	1.94661	0.251345	0.0034531
Hrh2	34.3376	4.06678	0.814768	0.00347794
Pcyt1b	102.151	-3.38732	0.635374	0.00356566
Bcl3	1287.77	2.3466	0.358437	0.00356684
Cebpd	1026.43	2.37982	0.369137	0.00383948
Rasgrp3	863.505	-2.1704	0.313452	0.00389535
4933412E12Rik	181.885	2.42839	0.382995	0.00395732
Rap2c	1460	2.05079	0.281797	0.00396103
Rnf31	1508.46	1.72627	0.195571	0.00420122
Prpf38a	584.402	1.84761	0.2283	0.00420947
Gdap10	165.039	2.58664	0.427801	0.00426723
Traf3ip3	154.941	-2.48822	0.402611	0.00447368
Sbk1	195.164	-2.4748	0.399143	0.00449294
Max	1422.16	1.70401	0.1911	0.00468249
Gpr18	63.9692	3.52191	0.68505	0.00472388
Fbxw17	498.5	1.8489	0.231449	0.00497399
Ezr	2816.22	1.64416	0.175921	0.00507825
Gm4980	287.97	-2.35139	0.369065	0.00507825
1110032F04Rik	13.1431	7.99111	1.91205	0.00517573
H3f3b	5490.13	1.74031	0.20263	0.00522489
Chst15	40.3934	3.48588	0.681892	0.00538025
Cpd	15485.1	1.77931	0.213919	0.0054246
Tank	1296.52	2.03299	0.284916	0.00579504
St7	236.427	2.30409	0.359915	0.00583659
Abhd15	329.862	-2.32445	0.365611	0.00584463
Pgap2	899.904	1.76663	0.212977	0.00637622
Pde3b	971.063	-2.19891	0.333344	0.00643881
Tapbpl	510.917	1.95317	0.265166	0.00647781
Fbxo31	342.026	-2.26198	0.351498	0.00657646
Oas3	4253.46	2.10142	0.307893	0.00690129
Mfap3l	661.693	2.21639	0.340622	0.00705542
Fam53c	2011.39	1.66983	0.187615	0.00706762
Dtl	224.137	-2.16473	0.327238	0.00735756
Il2ra	29.9692	4.18212	0.896339	0.0076059
Serpinb9	512.349	2.2733	0.360294	0.00807114
Pdgfrb	28.3557	3.85788	0.80977	0.00820637
Vrk2	697.987	1.91332	0.259035	0.00829933
Vps54	1439.99	2.05389	0.299123	0.00836815
3110043O21Rik	697.099	1.76231	0.216992	0.00868189
C5ar2	202.055	-2.4107	0.401615	0.008685
Phip	2951.58	1.6754	0.192459	0.00877872
5031414D18Rik	235.355	2.22064	0.34949	0.00933079
Rnf135	441.962	2.07134	0.307785	0.00973777
Nfatc2	801.451	-2.35612	0.390062	0.00987344
Cacng8	97.547	2.84356	0.530862	0.00999014
Gm6548	587.074	1.83397	0.240151	0.00999014

## Sheet: mWTl.vs.c0.01_lfc1
	baseMean	log2FoldChange	lfcSE	padj
Cxcl2	4024.97	7.01962	0.234999	1.42928e-140
Oasl1	5279.1	6.48985	0.216042	1.32961e-138
Il1b	6009.22	7.93538	0.280455	2.42306e-131
Mmp14	1426.08	7.85562	0.295204	9.23972e-116
Ifit1	25267.2	6.72022	0.247125	4.34439e-115
Rsad2	59100.3	7.3506	0.280591	4.77466e-110
Cxcl10	33492.2	7.76656	0.302958	3.36805e-107
Socs3	8764.24	7.60156	0.299069	9.87581e-105
Ifit2	26416.4	6.77114	0.273593	1.40239e-95
Mx2	2472.71	6.33327	0.252997	1.68245e-95
Irg1	28969.7	7.46411	0.306726	1.72962e-95
Cd274	6732.73	6.46101	0.260003	7.06607e-95
Il6	1645.04	8.26351	0.346207	1.06702e-94
Saa3	2787.75	8.18428	0.347709	7.62695e-92
Cd69	5173.57	7.52181	0.318768	4.60504e-90
Mx1	12583.1	6.86729	0.291982	7.16257e-87
Gbp5	7684.8	7.5568	0.32721	2.08833e-86
Cxcl3	1426.6	8.6674	0.384188	1.00158e-85
Tnfaip3	5645.14	6.10765	0.257913	2.02851e-84
Slfn5	18909	4.75962	0.189967	2.48873e-84
Cmpk2	22992	6.88936	0.305242	3.85014e-80
Il1a	1834.83	8.69726	0.398952	3.85014e-80
Serpine1	1435.08	5.16598	0.219312	1.12442e-77
Ifit3b	1957.38	6.43955	0.288109	9.64914e-77
Tnfsf10	2561.21	7.20469	0.332165	4.05426e-75
Ccl5	3596.3	7.28238	0.338237	2.80423e-74
Ifi204	4998.81	4.68268	0.199312	1.63692e-73
Cxcl1	1397.97	7.28893	0.346882	9.22927e-71
Gbp2	10471.3	6.73986	0.317798	3.09393e-70
Ifi205	2205.32	7.36391	0.352834	4.67917e-70
Irgm2	3589.97	4.39447	0.188888	1.48638e-69
Ptgs2	8667.35	6.64411	0.315424	5.75881e-69
Ifit1bl1	5299.87	7.11119	0.343031	2.27591e-68
Usp18	4482.08	5.51265	0.255233	2.43211e-67
Tor3a	4508.2	4.24647	0.185075	2.75792e-66
Ptges	1201.33	5.93317	0.281668	4.3323e-66
Mnda	1333.67	5.61307	0.267116	2.98949e-64
Ccl3	12050.2	6.26899	0.307923	4.48458e-63
Cd40	2947.66	6.79978	0.339097	4.99328e-63
Pydc3	945.208	6.60199	0.328565	1.22218e-62
Ccl4	5752.49	6.46275	0.322068	5.39061e-62
Ifi203	5793.11	5.45336	0.26266	5.88953e-62
Olr1	574.294	6.52949	0.32689	1.12438e-61
Ccl22	417.897	7.41154	0.380065	2.38995e-61
Clec4e	9729.02	4.85569	0.229862	1.17456e-60
Ifit3	9215.54	6.17519	0.309992	4.35167e-60
Iigp1	1880.66	6.95865	0.357359	6.00026e-60
Gm12250	2246.21	5.70715	0.283988	3.06185e-59
Socs1	1522.48	7.49829	0.392833	5.19764e-59
Pyhin1	3928.2	5.17255	0.253556	2.1152e-58
Parp14	21061.6	4.03758	0.184861	3.10354e-58
Ifih1	6301.49	5.00793	0.244589	6.42213e-58
Mmp13	3964.27	5.74125	0.292418	1.05858e-56
Nfkbia	6087.84	4.26202	0.20395	3.62178e-55
Csf1	1792.2	5.52455	0.283618	6.89691e-55
Jak2	5336.54	3.88575	0.181146	9.68881e-55
Cfb	652.659	5.98092	0.314206	3.31348e-54
Peli1	2892.06	3.89508	0.18279	4.07594e-54
Daxx	4460.48	4.57197	0.227551	3.72426e-53
Tnf	6914.14	6.44305	0.347397	5.8141e-53
Enpp4	557.102	5.3433	0.279327	3.68894e-52
Nos2	5454.93	6.88681	0.379211	5.38944e-52
Nfkbiz	4073.79	5.41582	0.286479	2.91351e-51
Sod2	5543.28	4.4599	0.227614	7.62771e-50
Ifi47	2992.88	4.92677	0.259428	2.00532e-49
Slc7a11	1822.51	4.94579	0.262678	1.12492e-48
Mndal	4010.23	4.90618	0.260442	1.56949e-48
Isg15	2889.74	5.90961	0.328316	3.01439e-48
Gm4951	542.956	5.52585	0.303674	6.31318e-48
Pim1	3038.37	4.38583	0.227686	1.02024e-47
AW112010	1418.17	6.06021	0.342923	5.52502e-47
Tarm1	362.916	7.01901	0.408776	8.70267e-47
Slfn8	5954.04	4.18276	0.217341	2.80881e-46
Gbp6	523.186	6.42541	0.372511	8.91786e-46
Tnfsf15	532.943	6.51402	0.37904	1.13017e-45
Rapgef2	2764.57	3.84199	0.195555	1.37613e-45
Nt5c3	2039.55	4.78273	0.260974	2.37274e-45
Igtp	2397.89	4.90126	0.270509	6.74253e-45
Pfkfb3	2672.99	4.05416	0.211788	6.76448e-45
Slco3a1	1591.4	4.59835	0.249736	7.97182e-45
Il15	1143.99	4.60595	0.250552	1.0006e-44
Gbp7	3180.53	5.31947	0.302407	4.70992e-44
Gbp3	4020.25	5.93698	0.3462	6.48693e-44
Vcam1	287.906	7.10157	0.428318	7.95315e-44
Ccrl2	2284.3	5.44	0.312876	1.71275e-43
Tgtp2	446.259	5.89767	0.346129	3.03718e-43
Lipg	1528.56	6.47957	0.387759	3.90334e-43
Irgm1	6136.77	3.96697	0.210663	7.56203e-43
Malt1	3467.95	3.77624	0.197382	9.73641e-43
Setdb2	1355.93	3.90078	0.208175	6.08032e-42
Ddx60	2083.57	4.85316	0.277297	1.03548e-41
Src	1155.27	4.25145	0.2355	3.52876e-41
Itgb8	375.73	7.38932	0.465335	9.99285e-41
Il15ra	550.4	5.30232	0.313513	1.09875e-40
Herc6	3065.8	4.26922	0.238331	1.17752e-40
Rgl1	799.479	5.10454	0.299658	1.52996e-40
Fndc3a	5661.29	3.60109	0.192164	1.38371e-39
C3	7143.45	5.54928	0.336537	1.74599e-39
Nod1	866.638	5.24469	0.3142	1.93755e-39
Trim30d	1253.46	3.92733	0.218719	1.04734e-38
Trim21	2067.38	3.99372	0.226003	6.5452e-38
Irf1	3316.58	4.227	0.245604	2.69192e-37
Znfx1	18414	3.24285	0.171796	8.03207e-37
Cxcl11	755.693	6.29866	0.406306	9.58985e-37
Vcan	1756.31	4.72522	0.286489	1.5633e-36
Irf7	6620.01	4.34186	0.257098	1.64551e-36
Ddx58	5759.54	3.94232	0.227615	4.14607e-36
Nod2	837.011	4.15516	0.24496	7.50865e-36
Tagap	908.078	5.51045	0.353268	3.17752e-35
Ms4a4c	936.594	6.0121	0.393393	4.45618e-35
Mycl	224.148	7.41158	0.505596	9.44767e-35
AI607873	9721.86	3.45822	0.193948	1.01883e-34
Lcn2	337.649	7.29881	0.497096	1.0545e-34
Stat2	6424.89	3.41759	0.192142	3.23303e-34
Nfxl1	1674.72	3.73026	0.217544	4.80077e-34
Lpar1	386.823	4.76894	0.300894	6.48921e-34
Casp4	1333.14	4.4604	0.276854	9.01835e-34
Phf11b	656.997	5.00293	0.322887	3.19675e-33
Samd9l	6880.49	3.31834	0.187129	3.51583e-33
Igf2bp2	1082.59	4.08553	0.249403	4.32781e-33
Zc3h12c	1337.99	3.91221	0.235693	5.21903e-33
Trex1	2741.3	3.51406	0.204491	1.11243e-32
Nlrc5	2874.47	4.07322	0.250411	1.44036e-32
Aff1	7796.08	3.03555	0.165901	1.48302e-32
Il27	474.848	6.5013	0.449445	2.11603e-32
Parp12	3728.74	3.52469	0.206305	2.16709e-32
Usb1	1324.51	3.40598	0.196875	2.64318e-32
Isg20	997.004	5.82135	0.395676	4.06899e-32
Fam26f	370.494	6.3729	0.441991	5.75803e-32
Cflar	6347.49	4.31378	0.272772	6.27021e-32
Ifi44	912.142	4.80777	0.313854	7.59002e-32
Parp10	1782.1	3.67939	0.221007	8.37765e-32
Zfp800	1491.2	3.60317	0.214898	9.40236e-32
Ppap2b	369.583	5.31057	0.355888	9.48548e-32
Otud1	1264.43	4.06298	0.252958	9.82662e-32
March5	2562.51	3.3067	0.190974	1.40624e-31
Fnbp1l	3199.62	3.46385	0.204592	2.15797e-31
Bcl2a1b	383.13	5.06199	0.33851	3.61056e-31
Il13ra1	418.782	4.54229	0.296513	6.79876e-31
Pnp	4354.88	3.40244	0.201336	7.98925e-31
Phf11d	650.123	4.64119	0.305587	9.73796e-31
Pydc4	251.913	5.63707	0.389933	1.28073e-30
Zufsp	1015.62	3.91687	0.245397	1.3604e-30
Mmp25	255.101	6.15547	0.436048	2.87124e-30
Stat1	8560.41	3.51748	0.213083	3.15955e-30
Pou3f1	294.996	5.08737	0.346437	3.80724e-30
Il10	355.718	5.85319	0.41239	5.38914e-30
Tlr3	2456.75	4.06935	0.261112	6.28416e-30
Nfkb1	4979.87	2.94009	0.165296	7.70475e-30
Etv3	4395.01	3.08085	0.177473	8.84225e-30
Samhd1	11353.5	3.34708	0.201201	1.77101e-29
Nampt	5079.75	3.29441	0.197793	3.78195e-29
Stx11	956.483	3.77881	0.2397	4.08555e-29
Slc28a2	1089.18	4.56272	0.30956	1.07732e-28
Rnf19b	7301.94	3.61341	0.227339	1.2491e-28
Zbp1	1958.51	4.68115	0.321023	1.73021e-28
Edn1	250.786	6.51153	0.481474	2.14961e-28
Tnfsf4	296.468	5.61683	0.403321	2.14961e-28
Rab11fip1	1640.32	3.51325	0.219838	2.53267e-28
Ier3	668.146	4.40309	0.298387	3.44658e-28
Lox	330.209	6.36162	0.471963	5.71617e-28
Ppm1k	978.239	4.27301	0.28847	6.68069e-28
Met	456.669	5.24654	0.375197	9.13558e-28
Eif2ak2	3416.43	3.22885	0.197675	1.4788e-27
Batf2	506.054	6.11004	0.454398	2.05583e-27
Mthfr	2713.6	3.15406	0.191996	2.75615e-27
Flrt3	658.046	4.67373	0.327548	2.84898e-27
Ripk2	1467.09	4.00918	0.269417	4.79298e-27
Traf1	2046.02	4.87711	0.348798	8.69545e-27
Tnfrsf9	144.076	6.6771	0.511109	9.47937e-27
Shisa3	194.678	7.74391	0.609377	1.48229e-26
Car13	1338.46	3.74565	0.248579	1.87253e-26
Lacc1	2252.54	3.32587	0.211555	3.29021e-26
Parp9	3506.98	3.62625	0.239119	3.69895e-26
Phf11a	195.139	6.17062	0.473706	7.77303e-26
Ednrb	468.429	4.44534	0.317326	1.45814e-25
Gpr84	1602.3	4.89419	0.358995	1.61653e-25
Ctsc	4098.22	3.0037	0.184911	1.82212e-25
5730508B09Rik	559.622	4.20438	0.296362	2.34568e-25
Clic4	14321.7	2.86319	0.172544	2.71767e-25
Slc2a4rg-ps	397.111	-5.82169	0.446861	2.95527e-25
Pald1	1017.69	-3.62748	0.243888	3.52997e-25
Xaf1	939.644	3.47814	0.230474	4.40592e-25
Gca	421.771	4.24324	0.301974	5.00238e-25
Cnr2	573.401	-4.24734	0.302498	5.25544e-25
Ccl7	1088.19	5.35015	0.405269	5.28973e-25
Rgs16	283.339	6.10182	0.477024	8.00764e-25
Icam1	7317.03	4.09887	0.289863	8.3446e-25
Tap1	4522.79	2.97617	0.1875	4.19231e-24
Sap30	1095.78	3.12284	0.202582	7.92894e-24
Dusp2	340.693	5.54723	0.434371	8.80072e-24
Mafk	962.675	3.46994	0.235949	8.80072e-24
Zc3h12a	1628.52	3.54672	0.24368	1.04752e-23
Whamm	775.146	3.38082	0.228112	1.20792e-23
Slfn4	290.386	5.18706	0.401685	1.38301e-23
Gm5431	804.25	3.87672	0.276449	1.65856e-23
Hdc	245.081	7.58119	0.633089	1.84428e-23
Tma16	383.467	4.17719	0.306562	2.54949e-23
Rasgrp1	157.895	7.51396	0.630731	3.70674e-23
Sp140	949.879	4.06932	0.297636	4.32534e-23
1700017B05Rik	1186.61	-3.54526	0.246945	4.55003e-23
Lyl1	560.426	-4.23523	0.314712	5.99549e-23
Slamf7	4395.61	4.02598	0.294457	6.18572e-23
Zeb1	735.262	4.60358	0.352407	1.04166e-22
Rtp4	2249.22	2.87568	0.184153	1.56785e-22
Sdc4	6423.64	3.59152	0.255358	2.2774e-22
Trim30a	3787.2	3.19654	0.217059	3.05122e-22
Cish	140.288	6.31639	0.525386	3.05244e-22
Tlk2	1557.47	2.85684	0.184281	4.70456e-22
Dtx3l	5579.23	3.58468	0.258684	1.10197e-21
Trafd1	4697.14	3.37995	0.238213	1.10565e-21
Cp	180.53	5.74933	0.478757	2.24068e-21
Themis2	5374.72	3.54959	0.257061	2.27267e-21
Zfp36	7971.94	3.82946	0.287791	5.36496e-21
Col27a1	170.166	5.52781	0.460566	5.37674e-21
Dst	4113.3	2.98957	0.204754	1.65033e-20
Tet2	2305.27	3.23902	0.231002	2.08414e-20
Gnb4	687.214	3.15991	0.224025	3.42407e-20
Etnk1	4814.63	3.00483	0.208392	4.17631e-20
Pik3r5	8445.4	2.68838	0.176796	8.23893e-20
Lhx2	313.822	4.43928	0.360939	1.00593e-19
Cd300lb	3181.7	-2.72448	0.181107	1.06941e-19
Tnc	206.241	4.13164	0.330173	1.51905e-19
Pik3ap1	8521.74	2.69723	0.178993	1.55308e-19
Abtb2	236.075	5.08156	0.433392	2.84715e-19
Olfr56	124.124	6.42078	0.575589	2.84715e-19
Gbp9	1901.99	4.21129	0.341162	2.97026e-19
Fam208b	1485.35	2.93639	0.206313	3.82578e-19
Papd7	1782.67	3.33433	0.249516	5.07465e-19
Fcgr1	4583.2	2.85569	0.199025	6.80502e-19
Ccl12	289.938	5.7857	0.513524	7.07355e-19
Tor1aip1	4508.32	2.55784	0.167313	7.62614e-19
S1pr1	1878.55	-3.25603	0.24268	8.7077e-19
Tnfaip8l3	154.116	7.78327	0.730133	9.16214e-19
Gadd45b	921.868	3.98164	0.321563	1.08155e-18
Slc25a22	1642.49	3.84467	0.309343	2.20044e-18
Fcgr2b	1857.92	3.82029	0.307261	2.56679e-18
Ccdc86	1021.23	2.97578	0.215618	2.95005e-18
Fscn1	144.144	6.64843	0.616977	3.17392e-18
Slfn1	192.289	5.30331	0.470594	3.48603e-18
Fbn1	116.818	6.1802	0.566722	3.59564e-18
Rhbdf2	2580.67	2.80911	0.198554	4.6896e-18
Adar	4288.02	2.65905	0.182593	5.89993e-18
Bambi-ps1	244.322	4.07095	0.339156	7.83547e-18
Fzd1	342.003	3.95332	0.327327	1.04708e-17
Arhgef3	1584.37	4.03759	0.336776	1.07079e-17
Snx10	2379.11	2.75869	0.195375	1.25731e-17
Kremen1	1218.28	2.72657	0.191985	1.3505e-17
Il18bp	320.368	4.30418	0.367596	1.40357e-17
Clec4a1	485.907	3.31275	0.257723	1.59909e-17
Hivep3	1281.22	3.15393	0.240249	1.71932e-17
Cited2	4030.48	2.98829	0.22263	2.33931e-17
Aim2	1341.98	3.10337	0.235546	2.35537e-17
Arid5a	625.169	3.52095	0.283275	3.08796e-17
Aldh1b1	534.739	4.01149	0.338824	3.39429e-17
Hck	2366.43	2.94187	0.218484	3.39429e-17
Tpbg	118.052	5.9639	0.55952	3.91172e-17
Gm6377	301.791	4.34931	0.379133	5.45785e-17
Lrch1	1155.87	2.86634	0.211431	5.76176e-17
Mapkapk2	6352.95	2.46932	0.166449	5.76176e-17
Acsl1	4155.36	3.5029	0.283964	6.43734e-17
Upp1	149.825	5.29355	0.487133	6.43734e-17
Tor1aip2	5454.91	2.56179	0.17722	6.48422e-17
Bcl2a1d	103.587	6.40967	0.614512	7.0296e-17
AA467197	994.127	4.04097	0.348763	1.47423e-16
Glrx	1811.93	2.94484	0.224014	2.04447e-16
Helz2	10272.1	4.06314	0.355842	3.88125e-16
Dll1	111.243	6.7028	0.664139	4.65891e-16
Tiparp	1592.51	3.47994	0.288851	4.69163e-16
Slfn9	2461.97	3.08812	0.243274	4.76081e-16
Pcgf5	431.967	3.15646	0.252331	6.55387e-16
Tpst1	965.215	3.3743	0.278221	7.26215e-16
Mnt	779.534	-4.26816	0.38427	9.27909e-16
Nfkbie	1220.68	4.06939	0.360908	9.27909e-16
Plat	84.3042	6.59058	0.657673	9.57715e-16
Nox1	135.196	5.07402	0.479795	1.03436e-15
Dram1	1382.26	3.08218	0.245246	1.03966e-15
Tnip3	1989.2	3.57272	0.303555	1.17719e-15
Pnpt1	1026.08	2.70928	0.201801	1.22648e-15
Casp1	2465.61	2.72161	0.203508	1.33647e-15
Tmem2	1645.18	3.80455	0.332001	1.47898e-15
Tmem67	515.422	4.01493	0.357312	1.60063e-15
Adora2b	361.239	3.8957	0.34378	1.80803e-15
Hcar2	196.253	4.8626	0.459739	2.16201e-15
Spsb1	697.502	3.15107	0.256569	2.50615e-15
Mir155hg	147.766	7.06961	0.726089	3.07849e-15
Adora2a	213.428	10.1393	1.09495	3.41129e-15
H2-T24	554.125	3.78272	0.334231	4.06087e-15
Golga3	1871.32	2.58301	0.190215	4.17059e-15
Fam46a	2435.95	3.03658	0.245058	4.58298e-15
Cpeb4	4045.63	2.62459	0.195919	5.33503e-15
Fam49a	1809.06	2.82505	0.220357	5.77869e-15
N4bp1	3199.67	2.95218	0.236342	6.93836e-15
Dhx58	2684.18	3.61163	0.316399	7.25068e-15
E2f2	898.765	-2.97043	0.238726	7.25068e-15
Flrt2	1464.02	3.13794	0.259708	8.67315e-15
Clic5	270.562	4.71563	0.452595	1.0427e-14
Ikzf1	3959.72	3.01977	0.246056	1.04802e-14
Car2	145.198	5.18537	0.510368	1.11563e-14
Tnfaip2	12313.8	3.93242	0.357902	1.18206e-14
Myd88	2400.13	2.6243	0.198887	1.46663e-14
Cers6	1775.45	2.87355	0.229834	1.65769e-14
Csrnp1	452.869	3.29959	0.282337	1.74942e-14
Fas	430.333	4.75261	0.462056	2.11309e-14
Usp25	5782.21	2.35827	0.16745	2.28833e-14
Ptprj	6965.02	2.46442	0.181097	2.80285e-14
Sav1	1206.97	2.56653	0.194112	3.19014e-14
Slc31a2	1071.54	2.67144	0.207151	3.21978e-14
Gbp4	976.999	6.627	0.699011	3.74134e-14
Vegfc	369.955	4.05505	0.380091	4.12174e-14
Pnp2	114.363	4.85204	0.480731	5.02923e-14
Epsti1	1321	3.2258	0.277821	5.06271e-14
Gm12185	154.904	5.2758	0.5338	5.11006e-14
Usp12	1775.56	2.84237	0.230392	5.68183e-14
Fcgr4	639.193	3.96108	0.371003	6.41599e-14
Spryd7	1191.7	2.76091	0.220671	6.47355e-14
Sp110	1071.9	3.10846	0.264551	6.98795e-14
Psmb10	1750	2.90098	0.238707	7.3313e-14
Sp100	3215.73	2.8317	0.230129	7.56171e-14
Xcr1	104.739	5.09283	0.514289	7.61173e-14
Cd83	873.538	4.13468	0.393971	7.68687e-14
Ube2l6	1361.52	2.7658	0.222061	7.96291e-14
Mitd1	460.962	3.07199	0.261576	1.01644e-13
Kpna3	3096.84	2.38523	0.174936	1.03533e-13
Gch1	1021.31	3.80834	0.355148	1.12755e-13
Ogfr	1713.11	2.47827	0.187177	1.21619e-13
Apol9b	79.451	6.4032	0.684632	1.26799e-13
Mier3	559.725	2.96793	0.249855	1.43511e-13
Fpr2	103.185	6.69734	0.723822	1.49028e-13
Ikbke	3008.69	3.39676	0.304546	1.50051e-13
Cd200	149.021	4.83739	0.488178	1.61153e-13
Tnip1	4235.9	2.55577	0.198158	1.73267e-13
H2-T10	448.117	3.11395	0.269308	1.74993e-13
Dusp1	2190.44	3.17353	0.277132	1.83908e-13
Slc4a7	3336.89	2.52313	0.194675	2.13201e-13
Ifi35	1164.67	3.18967	0.28059	2.49514e-13
Tgtp1	72.545	6.88845	0.7569	3.01092e-13
Adap2	2028.04	2.7266	0.222315	3.33207e-13
Procr	695.797	2.92421	0.247774	3.33495e-13
Slfn2	10653.7	3.23	0.287524	3.6016e-13
Mov10	1272.48	3.24916	0.290352	3.87217e-13
Dcp2	2474.56	2.41336	0.182615	4.07076e-13
Dcbld2	1283.93	2.95948	0.254077	5.03409e-13
Syt7	78.7868	6.90884	0.766634	5.20502e-13
Lad1	125.159	9.72566	1.13369	5.64774e-13
Fyb	7926.53	2.27058	0.165463	6.46828e-13
Rnf150	1427.97	-3.08575	0.27182	6.74372e-13
Nbeal2	2737.39	-2.51559	0.19773	7.17718e-13
Spata13	1254.87	2.94077	0.253328	7.37262e-13
Fgl2	2628.63	5.8911	0.641978	1.02097e-12
Gsap	1199.12	2.88342	0.24736	1.05602e-12
Fmnl2	1655.09	2.81937	0.239002	1.06538e-12
Nfkbib	1155.46	2.63852	0.215249	1.06538e-12
Arl11	734.003	-2.87388	0.246201	1.07076e-12
Ccl9	16377	2.38036	0.181459	1.10276e-12
Nlrp3	3878.68	3.40473	0.316446	1.16835e-12
Plek	8380.93	3.20924	0.29139	1.33312e-12
Oas1b	269.985	3.39742	0.316706	1.4565e-12
Plagl2	2588.83	2.50192	0.198605	1.5389e-12
Parp8	1371.13	2.74002	0.230938	1.89958e-12
Pik3r6	635.957	2.88033	0.24979	1.99731e-12
Cybb	13862.4	2.96221	0.261381	2.33086e-12
Il12b	164.575	5.66443	0.62237	2.55642e-12
Pstpip2	1019.47	2.80321	0.240618	2.5605e-12
G530011O06Rik	125.567	4.84313	0.513328	2.70064e-12
Zfp281	1136.96	2.52179	0.204166	3.46105e-12
Ms4a6c	2555.86	2.43186	0.192583	3.97633e-12
Pml	2879.43	2.81114	0.244579	4.96947e-12
Zfp36l2	10487.8	-2.76749	0.238771	5.05691e-12
Klf6	7380.08	2.39342	0.188458	5.38357e-12
Ccdc25	844.936	2.66388	0.225588	6.14096e-12
Mcoln2	806.706	2.68241	0.228107	6.14096e-12
Frmd4a	2801.24	2.24049	0.168704	7.2482e-12
Rasgef1b	2702.67	2.82451	0.250003	1.09041e-11
Nmi	639.291	2.93961	0.265885	1.11214e-11
Slco2b1	199.336	-5.57841	0.629717	1.32863e-11
Cacnb3	85.9796	4.74314	0.514866	1.32975e-11
Ccnj	318.333	3.10472	0.292155	2.1568e-11
Map3k8	596.543	3.48263	0.345335	2.40288e-11
Mlkl	1132.58	2.63793	0.228147	2.57432e-11
Gcnt2	329.379	3.02314	0.28222	2.77461e-11
Zfp395	594.957	-3.82115	0.393678	2.81864e-11
Ms4a6d	2613.47	2.33738	0.187384	3.47266e-11
Adamts4	83.4757	5.21172	0.590143	3.4727e-11
Arel1	2592.79	2.30638	0.183465	3.89613e-11
Ppp1r15b	2823.19	2.26279	0.178068	4.79243e-11
Srgn	2732.53	2.47365	0.208752	6.03303e-11
Cdc42ep2	146.056	5.06888	0.577122	6.41214e-11
Flnb	4219.9	3.20433	0.312664	6.41214e-11
Apobec3	1859.03	2.75793	0.25036	7.84949e-11
Zc3hav1	3721.86	2.24454	0.177639	8.75347e-11
Sgk3	1684.1	2.35819	0.194407	1.00487e-10
Sh3bp4	330.74	3.16218	0.309888	1.06869e-10
P2ry14	377.473	3.16195	0.310713	1.22243e-10
Uba7	2257.12	2.7209	0.247665	1.30433e-10
Ccsap	214.108	-4.68841	0.53338	1.64703e-10
2900026A02Rik	534.639	-3.56754	0.371733	1.74092e-10
Inhba	85.6229	5.69724	0.68078	1.8263e-10
Acpp	131.093	4.53888	0.51411	2.0427e-10
Fam105a	975.138	-2.846	0.268688	2.23387e-10
Itga5	10086.6	2.22793	0.179031	2.41761e-10
H2-Ab1	306.352	2.9695	0.288231	2.88589e-10
Nr4a3	91.6325	4.61874	0.530141	3.02429e-10
St6gal1	1192.68	-2.76424	0.259	3.33087e-10
Parp11	800.465	2.98384	0.292009	3.76468e-10
Aftph	3147.44	2.14189	0.168256	3.94609e-10
Trim26	1655.51	2.3399	0.197446	3.94846e-10
Rnf31	1508.46	2.31777	0.194406	4.15488e-10
Ralgds	805.753	3.25115	0.332159	4.17757e-10
Tmem171	547.761	3.75796	0.407094	4.23188e-10
Ythdf1	1670.51	2.26533	0.186768	4.23188e-10
Plekha4	80.8607	4.47756	0.51354	4.31049e-10
Pdxk	1589.35	-2.87733	0.277455	4.46586e-10
Tmtc2	217.379	3.17169	0.321217	4.62653e-10
Lgals9	3807.59	2.44178	0.213394	4.75678e-10
Gpr146	403.247	-3.56513	0.379913	4.89564e-10
Katna1	670.608	2.45633	0.215709	4.90286e-10
Tmem229b	1678.05	2.44573	0.2142	4.95597e-10
Prkx	1779.86	2.41733	0.210359	5.362e-10
Ch25h	3328.26	6.61366	0.838873	7.31999e-10
Azi2	1618.85	2.23326	0.184477	7.64519e-10
Slfn3	452.297	2.82627	0.273956	8.67633e-10
Trim36	377.698	2.70999	0.256807	9.11787e-10
Marcksl1	2504.36	3.45981	0.372143	1.26628e-09
1810011H11Rik	199.246	-3.71778	0.411919	1.36999e-09
Oas1g	354.223	2.95526	0.296421	1.38174e-09
Vcpip1	2632.91	2.40603	0.213418	1.45558e-09
Tfec	391.83	2.69835	0.258188	1.5554e-09
Tlr1	617.202	2.82454	0.278803	1.94588e-09
Birc3	1495.17	3.34493	0.359396	2.21244e-09
Rnf114	2039.36	2.17209	0.181244	3.23883e-09
Rassf3	1788.42	-2.68019	0.260225	3.45772e-09
Neurl1b	272.857	-3.14127	0.33169	3.47372e-09
Paqr7	734.812	-2.51134	0.234226	3.53831e-09
Cd247	49.503	6.66641	0.878341	3.55878e-09
Calcrl	2307.6	2.57524	0.244325	3.64429e-09
Cxcl9	610.531	3.937	0.455998	3.79527e-09
Susd6	4812.01	2.11444	0.173236	3.98441e-09
Oasl2	6667.36	3.07301	0.322537	4.1324e-09
Il17rd	90.6091	4.56891	0.556201	4.42082e-09
Cerk	4413.7	-2.26565	0.197421	4.57784e-09
Mxd1	2743.47	5.14087	0.647422	5.03875e-09
Ppfibp1	4904.62	2.12009	0.175281	5.21708e-09
Itpkb	3934.72	2.34723	0.210878	5.26071e-09
Cnnm2	358.337	-3.26309	0.355074	5.79177e-09
Sesn1	805.809	-3.52412	0.396239	5.90762e-09
9930111J21Rik1	262.545	2.97615	0.311558	7.04462e-09
Ifit1bl2	77.6085	4.54197	0.559306	7.50067e-09
Mitf	2011.79	2.46024	0.230712	7.65755e-09
Plekhf2	1303.78	2.22805	0.194417	8.2937e-09
Gnpda1	770.882	-2.47053	0.233488	9.32491e-09
Kif21b	1177.53	-2.65507	0.263858	1.09642e-08
Plk2	2133.24	2.22428	0.195321	1.12653e-08
Tapbp	9422.9	2.12246	0.179171	1.14807e-08
Gda	784.729	3.12781	0.339833	1.17072e-08
Naa25	961.871	2.85663	0.296858	1.22229e-08
Rel	1182.22	2.94448	0.31165	1.34234e-08
Irf2	2270.85	2.19012	0.191184	1.46727e-08
Trim30b	88.5231	4.66617	0.589616	1.5321e-08
Slc30a1	688.918	2.48353	0.239956	1.91398e-08
Whsc1l1	2894.55	2.07386	0.174055	2.07189e-08
Il1rn	5890.35	4.85299	0.626606	2.35574e-08
Aatk	177.484	-3.76317	0.450279	2.54189e-08
Max	1422.16	2.16412	0.189807	2.5916e-08
Lpin1	300.796	-3.63489	0.430389	2.77167e-08
Il1f9	58.8625	10.5172	1.55469	2.77461e-08
Nfkb2	3203.95	2.68138	0.274848	2.84095e-08
B3gnt8	370.36	-3.46294	0.403044	2.95553e-08
Fam78a	225.171	-4.0596	0.501439	3.12441e-08
Timp1	88.3129	3.8806	0.472451	3.20659e-08
Erf	993.861	-2.49518	0.246705	4.01904e-08
Serpina3g	73.5067	5.82636	0.79773	4.28009e-08
Mtfr2	442.377	2.60492	0.265403	4.35155e-08
Trim34a	424.629	2.57244	0.260083	4.37447e-08
Aoah	446.412	2.99645	0.330394	4.4555e-08
Fam53c	2011.39	2.1297	0.186983	4.46993e-08
Tapbpl	510.917	2.59075	0.263612	4.66757e-08
Rasgrp3	863.505	-2.92337	0.319479	5.08215e-08
Vasp	4112.84	2.00236	0.166525	5.10384e-08
Aida	1026.88	2.41481	0.235085	5.12489e-08
Foxp4	877.977	2.40908	0.234422	5.35454e-08
BC147527	80.804	4.12466	0.519965	5.39292e-08
Tap2	2115.95	2.17926	0.196808	5.99318e-08
Zfp811	80.2879	5.18779	0.699695	6.2334e-08
Sec14l1	1505.62	-2.50702	0.251979	6.39301e-08
Flcn	585.959	-2.90265	0.318353	6.54542e-08
Tifa	1533.91	2.30424	0.218616	6.97139e-08
Misp	41.5066	7.4415	1.08055	7.15511e-08
Psme2b	209.184	3.05351	0.344579	7.22279e-08
Gm4980	287.97	-3.45495	0.412065	7.28768e-08
Slc26a11	230.548	-4.72637	0.631135	1.00703e-07
Oas2	2479.8	2.6923	0.286829	1.03101e-07
Ranbp2	7611.07	1.95388	0.162048	1.11735e-07
Psme2	887.14	2.48895	0.253089	1.13769e-07
Plekhg3	1051.92	-2.80167	0.306674	1.19324e-07
Gm1966	422.935	3.71737	0.462581	1.19437e-07
Sgsh	632.423	-3.20622	0.375639	1.20009e-07
Trim14	2308.1	2.5013	0.256076	1.27629e-07
Cd163	166.336	-3.78374	0.474923	1.28337e-07
Icosl	1065.09	2.401	0.239833	1.44345e-07
U90926	61.0568	7.78331	1.16221	1.48441e-07
Phf11c	111.188	3.82054	0.484227	1.5895e-07
Susd3	557.653	-2.93368	0.333653	1.8903e-07
Rnd1	163.199	3.8259	0.488332	1.98242e-07
Sertad3	440.809	2.58279	0.273516	1.98242e-07
Dock10	5288.74	2.15323	0.199362	2.00487e-07
Dck	1874.56	2.28505	0.223521	2.46935e-07
Pwwp2b	456.38	-2.7605	0.306448	2.52756e-07
F830016B08Rik	92.0806	4.15482	0.550315	2.70958e-07
B3gnt2	1776.66	2.15847	0.202864	3.08171e-07
Mt2	1500.43	2.56267	0.274535	3.42847e-07
Gadd45g	525.003	2.37546	0.242109	3.64668e-07
Htra1	37.6836	5.81525	0.847707	3.65775e-07
Snn	102.731	3.56491	0.452016	3.77943e-07
Alas1	2249.29	2.02633	0.181126	3.95245e-07
Ccrn4l	872.597	2.29912	0.229948	4.35012e-07
I830077J02Rik	148.497	3.26975	0.40202	4.437e-07
Serinc2	54.2805	5.71712	0.836349	4.57811e-07
Fpr1	41.9418	7.20701	1.10129	4.67709e-07
Usp42	579.13	2.30913	0.232859	5.06688e-07
Kdm6b	403.641	2.60716	0.286531	5.45036e-07
Slc2a6	2687.06	2.58615	0.283017	5.58646e-07
Dennd6b	172.396	2.94001	0.346908	5.98077e-07
Ncoa7	1220.72	2.31272	0.235002	6.18972e-07
Rmdn3	620.427	2.48499	0.266144	6.40758e-07
Nap1l2	128.065	3.28006	0.409357	6.76533e-07
H3f3b	5490.13	2.12452	0.202423	7.33926e-07
March1	841.946	2.5274	0.275563	7.86675e-07
Marcks	7690.76	2.10443	0.199481	8.13555e-07
Phip	2951.58	2.06245	0.191906	8.13555e-07
Denr	1018.53	2.31944	0.238484	8.29338e-07
H2-M2	53.9913	6.1241	0.928434	8.94063e-07
Junb	6032.2	2.88186	0.341423	9.29979e-07
Bcl3	1287.77	2.96548	0.357866	1.03745e-06
Tnfsf8	339.671	3.93319	0.535368	1.11692e-06
Daam1	750.845	2.17883	0.215246	1.12867e-06
Soga1	2085.53	-2.61203	0.294532	1.14868e-06
Pdpn	1781.72	2.18866	0.217596	1.21664e-06
Prpf38a	584.402	2.22362	0.224351	1.27506e-06
Kdr	855.371	2.93685	0.355205	1.28174e-06
Tdrd7	1642.14	2.1678	0.214444	1.33131e-06
F10	68.5164	4.772	0.693508	1.37963e-06
Slc11a2	869.575	2.47321	0.27105	1.40683e-06
Rab3il1	1220.72	-2.80985	0.333368	1.45405e-06
Slc6a4	42.6699	5.31168	0.794759	1.48302e-06
Ier5l	247.15	-3.28902	0.422227	1.51243e-06
Tbc1d13	3158.74	2.07112	0.197821	1.56744e-06
Pvrl4	514.909	2.3734	0.253752	1.58383e-06
Asb13	331.573	2.74523	0.322573	1.59916e-06
Cdkn1a	12474.8	2.13325	0.209634	1.63693e-06
Plekhg1	194.114	2.7995	0.335198	2.01149e-06
Crlf3	1306.8	2.05566	0.197167	2.17318e-06
Timeless	636.875	2.24528	0.23263	2.18259e-06
Larp1	4933.59	2.42238	0.26646	2.36683e-06
Lhfpl2	4161.08	-2.23108	0.230687	2.38204e-06
4632428N05Rik	2990.21	-1.94018	0.176554	2.53217e-06
Gm6548	587.074	2.27276	0.23909	2.55273e-06
Ell2	6118.06	2.53181	0.288222	2.67246e-06
Atp10a	602.725	2.70929	0.321643	2.67389e-06
Oas3	4253.46	2.6286	0.307797	3.02951e-06
Il16	203.669	-3.07694	0.39275	3.0731e-06
Rab11fip4	59.0961	4.56863	0.675864	3.2066e-06
Fcrlb	55.4185	5.28212	0.813724	3.52538e-06
Ankle1	103.161	-4.42305	0.650974	3.59705e-06
Sertad1	658.251	2.21384	0.231052	3.68576e-06
Fam102a	802.59	-2.26738	0.241498	3.79192e-06
Arl5c	268.543	3.5714	0.491311	4.08861e-06
Irak2	1549.48	2.50366	0.28748	4.15462e-06
Sbk1	195.164	-3.31048	0.441974	4.2114e-06
Exoc3l4	85.3139	3.54731	0.487602	4.28387e-06
Nrp2	18330.2	1.86288	0.165206	4.30235e-06
Itga4	7082.25	2.4993	0.288373	4.88411e-06
Tsc22d3	787.415	-2.82201	0.350676	4.96748e-06
Serpinb6b	443.816	2.61943	0.311964	5.08347e-06
Stat3	4080.34	1.9503	0.183416	5.35364e-06
Il2ra	29.9692	5.85049	0.936309	5.36388e-06
Traf2	552.504	2.19092	0.229931	5.38292e-06
Filip1l	1862.07	2.99501	0.385226	5.39212e-06
Adgrl2	2649.57	2.30804	0.252712	5.4638e-06
Gdap10	165.039	3.2416	0.433155	5.48284e-06
Msr1	5899.44	2.93572	0.374246	5.55179e-06
Tank	1296.52	2.4701	0.284238	5.55179e-06
Clcn7	2755.35	1.91417	0.177126	5.8753e-06
Gpr18	63.9692	4.60306	0.699281	6.14214e-06
Trim65	191.315	-3.02805	0.393877	6.24964e-06
Trim47	643.993	-2.56678	0.30435	6.27157e-06
Itpripl1	358.805	-2.6182	0.314407	6.29916e-06
Ccdc50	3437.33	1.92042	0.178949	6.40177e-06
Wdr43	947.349	2.38821	0.270286	6.64822e-06
5031414D18Rik	235.355	2.77202	0.346645	7.54334e-06
Mdfic	2543.97	2.17305	0.229715	7.74843e-06
Creb5	805.968	2.45423	0.285188	8.04146e-06
Anp32a	1765.45	2.16293	0.228646	8.60004e-06
Socs7	1122.58	2.14199	0.225839	1.00244e-05
Msh6	429.054	-2.39733	0.276363	1.00367e-05
Glipr2	374.431	2.42788	0.283335	1.09267e-05
Ubald1	576.513	-2.25286	0.24923	1.16517e-05
Slc15a3	8164.5	2.24431	0.247943	1.21516e-05
Bend4	589.064	-2.29782	0.25873	1.22856e-05
Apba1	454.462	2.32089	0.263925	1.30099e-05
Fam72a	118.765	2.98466	0.396911	1.32962e-05
Mefv	51.17	4.71902	0.745785	1.42387e-05
Lgals8	2031.87	1.97683	0.196648	1.57079e-05
Tyk2	2083.51	2.11506	0.224515	1.57495e-05
AI467606	381.941	-2.51505	0.305377	1.61585e-05
Dennd1b	1411.56	1.97786	0.197283	1.64934e-05
Klhl21	277.631	-3.55334	0.515115	1.64934e-05
Rap2c	1460	2.39363	0.281349	1.67418e-05
Ifnb1	26.1282	9.44504	1.70573	1.69227e-05
Znrf3	440.327	2.51972	0.307232	1.72904e-05
Cd38	27.4703	6.76876	1.16729	1.76642e-05
Fbxo31	342.026	-2.78633	0.362111	1.84589e-05
Mgat4a	1911.97	1.92286	0.187141	1.85943e-05
Clec2d	428.771	2.97578	0.401168	1.91679e-05
Ext1	983.715	2.56321	0.318132	2.02805e-05
Gpr183	281.837	-2.6624	0.339409	2.19445e-05
Casp7	422.851	2.28744	0.262991	2.21976e-05
Klf8	312.304	2.39702	0.285585	2.25667e-05
Arf4	1491.29	2.02656	0.209933	2.27443e-05
Il18	147.451	3.09634	0.429036	2.31461e-05
Tns1	738.239	-2.10975	0.22724	2.34135e-05
Irak3	970.169	1.99371	0.2036	2.37186e-05
Zbtb1	308.965	-2.51818	0.311667	2.48536e-05
Ldlrap1	1345.8	-2.38258	0.283939	2.50514e-05
Fbxw17	498.5	2.11924	0.229964	2.52989e-05
Rnf135	441.962	2.49047	0.30641	2.56079e-05
Mast3	1380.69	-2.03374	0.213157	2.74882e-05
Sntb1	60.5534	3.83907	0.585405	2.74882e-05
Heatr9	59.5121	4.91175	0.807229	2.79664e-05
Triobp	1241.1	2.04548	0.215867	2.8306e-05
Hsh2d	27.463	5.50459	0.930335	2.84453e-05
Ezr	2816.22	1.84826	0.175257	2.86628e-05
Pvrl1	102.633	-4.29468	0.680781	2.86921e-05
Mfsd7a	248.281	3.27305	0.469756	2.87591e-05
Cenpj	577.944	2.20096	0.248623	2.99435e-05
Prdx5	3135.59	2.16225	0.240962	3.09778e-05
Serpinb9	512.349	2.73174	0.359116	3.1105e-05
Slc19a2	336.895	-2.48799	0.308695	3.13617e-05
Zfp263	2015.62	2.05098	0.218317	3.23126e-05
Agrn	964.066	2.06218	0.221548	3.55914e-05
Slc7a2	4313.83	4.22987	0.673972	3.59009e-05
F3	42.6015	6.90313	1.23267	3.64604e-05
Cd28	555.772	-2.74143	0.363877	3.69757e-05
Brd2	8023.5	1.81826	0.171238	3.82801e-05
Zc3h7a	1774.98	1.89888	0.188239	3.88471e-05
Arap3	1334.94	-2.01323	0.212718	4.11536e-05
4933412E12Rik	181.885	2.79377	0.37752	4.35661e-05
Bst2	2510.49	1.94891	0.199735	4.36301e-05
Mtmr14	1298.32	2.32418	0.279033	4.47062e-05
Psmb9	788.504	2.06292	0.224453	4.68933e-05
H2-T23	1423.8	1.91952	0.194279	4.74303e-05
Gpr85	253.155	2.419	0.299861	4.75469e-05
St18	341.265	2.30572	0.276065	4.80445e-05
Plekhh3	170.067	-3.25998	0.478164	4.87806e-05
P2ry13	98.4141	3.12264	0.450143	5.13832e-05
Rab20	128.067	2.99558	0.424003	5.36119e-05
Stard4	363.447	-2.37701	0.293563	5.78401e-05
Tnfrsf1b	26542.9	2.69094	0.360636	5.82994e-05
1600014C10Rik	638.332	2.56061	0.332949	5.86521e-05
Dusp16	619.827	2.69782	0.362403	5.92302e-05
Cdan1	480.879	-2.23877	0.26456	5.98713e-05
Aph1c	276.421	-2.8979	0.406971	6.55515e-05
Cpd	15485.1	1.99277	0.213869	7.26522e-05
Vrk2	697.987	2.1884	0.256095	7.30679e-05
Hrh2	34.3376	4.64831	0.78668	7.39754e-05
Chst15	40.3934	4.0402	0.656279	7.57152e-05
4932438A13Rik	3563.13	1.8108	0.175264	7.79356e-05
Irf5	6684.94	1.92786	0.200678	7.87821e-05
Taok3	3606.62	1.77611	0.167876	7.8857e-05
Abhd15	329.862	-2.70492	0.369817	8.38157e-05
Mb21d1	622.415	2.04679	0.227691	8.89645e-05
Iqsec1	1483.63	-2.29766	0.282941	9.36905e-05
Zcchc6	3009.73	1.8186	0.178657	9.55175e-05
Ppp1r15a	541.818	2.6679	0.364373	9.7464e-05
Myo10	1941.19	1.98777	0.215952	9.89317e-05
St7	236.427	2.63703	0.358409	0.000101904
Nfatc2	801.451	-2.79348	0.393312	0.000105493
Trp53i11	44.6253	4.00145	0.66075	0.000114445
Ssh2	1887.36	-2.34522	0.296313	0.0001157
Tbc1d2	318.491	-2.71658	0.379626	0.00012588
Cacng8	97.547	3.43516	0.539885	0.000132539
Dse	1980.45	1.94585	0.209731	0.000132796
Gas7	7702.58	1.80887	0.17939	0.000133089
Osgin1	254.693	-2.59266	0.35326	0.000133234
Ppfibp2	404.971	2.18346	0.262525	0.000133349
Cyp1b1	34.3103	6.80464	1.28913	0.000136479
A530064D06Rik	53.4754	3.91376	0.647249	0.000136918
Med13	2909.51	1.79808	0.177883	0.000146863
2610507I01Rik	139.327	-3.08984	0.466821	0.000153519
Klrk1	17.7357	8.80349	1.74342	0.000153868
Tlr6	291.671	2.41868	0.317135	0.000155484
Kif5c	154.322	2.6675	0.373396	0.000160919
Tnn	27.6051	5.0359	0.906926	0.000172872
Patz1	273.443	-2.38164	0.311514	0.000184952
Smg7	2306.6	1.81425	0.18367	0.000186412
Bcl2a1a	25.1989	6.15216	1.16314	0.000189369
Dnaja2	2476.57	1.89615	0.20245	0.000191746
Tmem154	273.287	-2.33789	0.302521	0.000195136
Chst7	137.254	3.24981	0.509291	0.000199345
Cebpd	1026.43	2.62606	0.368485	0.000203423
Notch1	2446.67	1.82593	0.187645	0.000213997
Kat2b	861.221	1.90067	0.204743	0.000216188
Abcb1a	368.501	2.13986	0.25914	0.000216275
Tmcc3	927.428	2.41344	0.321482	0.000217969
Cdt1	720.934	-2.00717	0.22913	0.000218649
Lmo4	1581.05	2.24023	0.282282	0.000220426
Slc25a12	951.727	1.86324	0.197112	0.000234873
Wdr81	1522.14	-1.86643	0.198146	0.000241956
Apol9a	23.1581	6.00247	1.14557	0.00024784
Rcn1	270.601	2.35379	0.309999	0.00024784
C5ar2	202.055	-2.72793	0.395879	0.00024977
Sh2d1b1	128.668	-2.91835	0.440371	0.000259405
Tmem26	164.424	3.76249	0.634602	0.00026274
Capza2	5062.31	1.79977	0.18434	0.000280322
D16Ertd472e	239.644	2.36001	0.313598	0.000282199
Mvp	2703.45	1.77844	0.179618	0.000285337
Nsmaf	823.621	1.90166	0.208055	0.000285337
Selp	29.9027	5.12614	0.954966	0.000302315
Scd2	2862.59	-3.68696	0.623861	0.000321247
Csf2	21.2784	6.44489	1.26507	0.000325119
Mina	347.072	2.35336	0.314649	0.000328899
Hmgn3	415.712	2.03818	0.241416	0.000329642
Samd1	558.632	-2.15779	0.269707	0.000340654
Il21r	919.627	2.11595	0.260118	0.000344179
Mob3b	334.678	2.27034	0.296705	0.000357411
Tfeb	603.324	-2.15438	0.26974	0.000359949
Dync1i2	3662.31	1.81567	0.190642	0.000361119
Nr3c1	2442.12	1.84474	0.197484	0.000361854
Rxra	423.555	-2.51221	0.353507	0.000361854
Pou2f2	1469.36	2.08769	0.254635	0.000370705
Rnf34	1011.26	2.00234	0.234657	0.000370705
Dcp1a	850.076	1.99733	0.233537	0.000371767
6430548M08Rik	876.829	-2.4891	0.348867	0.0003749
Jdp2	1013.88	2.57183	0.368789	0.00038501
Ccr3	110.392	3.13609	0.50183	0.000394131
Pgap2	899.904	1.89601	0.21086	0.000406654
Mxd4	385.995	-3.00823	0.472842	0.000410029
Trim12a	408.376	2.17139	0.276066	0.000416795
Tox4	1336.23	1.7952	0.187469	0.000418801
Hap1	96.1834	3.04269	0.481876	0.000423382
Ebi3	644.052	2.3251	0.312723	0.000426111
Pde4b	1305.83	4.33068	0.786491	0.00043017
Fblim1	851.361	-1.90304	0.21348	0.000438745
Phlpp1	983.061	2.09493	0.259078	0.000445771
Rcan1	1029.24	1.85287	0.201877	0.000448299
Mapkbp1	636.453	2.02636	0.243028	0.000450002
Marco	28.3231	7.94721	1.64496	0.000450002
Msantd3	86.1452	3.88867	0.684869	0.000460232
Atmin	828.681	-1.95085	0.225469	0.000460883
Phc2	2727.61	2.17806	0.279587	0.000467743
Ak4	57.9923	3.91026	0.690894	0.000469768
Vps54	1439.99	2.25116	0.298454	0.000512858
Cd47	3055.1	2.2539	0.299364	0.000520332
Six1	40.1125	7.62494	1.59047	0.000575349
Foxred2	270.222	-2.48148	0.355836	0.000579659
Ivns1abp	1990.09	-2.43656	0.345165	0.000582525
Rasa4	3831.08	2.07509	0.258429	0.000586465
Sipa1l1	1788.62	1.86048	0.206988	0.000593323
Insl6	148.656	2.61114	0.387783	0.000598779
Hivep2	769.239	2.10944	0.267337	0.0006106
Chic1	33.2879	4.81818	0.921623	0.000628993
Agfg2	602.342	-2.02315	0.247719	0.000663669
Stard5	473.545	2.01482	0.245785	0.000666794
Cnn3	31.2285	4.81233	0.924965	0.00068737
Cebpb	5384.03	2.01251	0.245739	0.000689858
Rbm43	792.695	1.86039	0.208825	0.000689858
Gpsm2	834.806	1.92568	0.224736	0.000692522
Ahdc1	180.877	-2.77921	0.432913	0.000719482
Tmem243	683.498	2.06305	0.258844	0.000727705
Susd2	26.8916	4.65708	0.891319	0.00073876
Tab2	4832.69	1.6626	0.161498	0.00073876
Sipa1	1531.8	-2.11979	0.273873	0.00078415
Serpina3f	94.864	6.71067	1.39776	0.000793823
Cldnd1	298.793	2.28287	0.314142	0.000799227
Med12l	22.749	5.17245	1.02343	0.000820765
Oas1a	803.314	2.44483	0.354384	0.000820765
D1Ertd622e	1807.95	1.971	0.238665	0.000850113
Prr5l	236.991	2.5625	0.384085	0.000850216
5430427O19Rik	576.029	2.21707	0.29947	0.00086295
Gan	227.242	-2.60498	0.39492	0.00086295
Il33	21.796	6.32524	1.31144	0.00087466
Bhlhe41	1034.32	-2.54652	0.381166	0.000885869
Mkl2	1458.7	-1.7917	0.195856	0.000943566
Nfil3	351.313	2.39527	0.345763	0.000970641
Per1	353.379	-2.52074	0.377096	0.000980146
Parp3	668.788	2.06251	0.263647	0.000990287
Il23r	11.4669	8.51719	1.8717	0.00104873
Ptx3	25.9217	5.71469	1.17715	0.0010976
Atad2b	1289.04	1.7388	0.18448	0.0010982
Cd74	2036.44	1.81928	0.204846	0.00112018
Hif1a	3566.78	1.82246	0.205642	0.00112018
Nfam1	3099.45	-1.72607	0.181588	0.00112364
AI504432	569.427	2.1362	0.284814	0.00116643
Hmgcs1	1038.91	-2.01783	0.255503	0.00119309
Serpinb2	48.1319	7.35987	1.59839	0.00121534
Kmo	39.6652	3.85696	0.71961	0.00125944
Psd3	1903.14	1.86292	0.217771	0.00129728
Slc5a3	757.011	-4.38721	0.854775	0.00129728
AW011738	72.1422	3.83376	0.716372	0.00133299
Gyk	736.217	2.1206	0.283523	0.00134983
Gsdmd	1433.35	1.76592	0.194126	0.00138767
C77080	3883.4	-1.80967	0.205421	0.00140733
Ccdc122	213.562	2.69418	0.429829	0.00140733
Tbc1d1	1403.04	1.73803	0.187465	0.00143297
Cd86	671.387	1.84355	0.214417	0.00144764
Etv6	1933.43	1.84889	0.215806	0.00144905
C130050O18Rik	61.7987	-4.12222	0.794234	0.00146239
Ankrd17	5126.44	1.75436	0.192059	0.00148126
1110038F14Rik	290.769	2.06247	0.27063	0.00149063
3110043O21Rik	697.099	1.84562	0.215711	0.00152293
Tob1	474.815	-2.22723	0.313038	0.00152293
Snx30	667.749	-2.23796	0.315909	0.00153017
Mid1	178.396	3.09579	0.534882	0.00153135
Jag2	132.59	-2.73453	0.444039	0.00160725
Sele	11.9041	8.65149	1.95899	0.00160814
Arl4c	4464.01	-1.73184	0.187529	0.00162801
Rnf169	819.309	-1.84709	0.217109	0.00163193
Tprn	358.311	-2.28122	0.328638	0.00165107
Mtmr7	78.7537	3.28188	0.585374	0.00165175
Hdac5	1196.61	-2.12727	0.289396	0.00166975
Lifr	270.603	-2.41661	0.364633	0.00173947
Aim1	3101.85	1.69691	0.179419	0.00174281
Sema4a	489.37	2.14517	0.2951	0.00176706
Socs2	50.9522	3.3853	0.615147	0.00178681
Dchs1	95.5963	-3.02351	0.522333	0.00181137
Arrdc2	168.364	-3.04631	0.528623	0.0018313
Efna2	31.9288	4.02451	0.78178	0.00184619
Stat5a	622.583	1.90124	0.232991	0.00184878
Gcnt1	1791.47	-2.52585	0.394588	0.00185549
Nupr1	220.652	2.40891	0.364758	0.00188666
Keap1	1621.7	1.73476	0.190391	0.00191063
Tlr2	5195.63	3.62273	0.679917	0.00192223
Sppl2a	3660.31	1.68633	0.178054	0.00194225
Ktn1	1180.83	1.83117	0.216065	0.00200235
Angpt1	18.9633	5.37484	1.13741	0.00200424
Snx8	1275.23	-1.75248	0.195747	0.00201953
Ccl17	16.1833	6.92654	1.54307	0.0020453
Stk40	682.431	1.89846	0.234574	0.00213254
Abracl	678.516	1.83639	0.21842	0.00213785
Gpr141	185.116	2.25212	0.327039	0.00214081
Kifc3	429.834	-2.11816	0.292112	0.00214551
Fos	2158.5	1.85661	0.224236	0.00221107
Gbp11	9.44004	8.55195	1.97842	0.00223505
Gm6904	23.6495	4.58172	0.941476	0.00235102
Med22	726.38	-1.89093	0.234733	0.00243375
Siglece	71.3977	2.99941	0.527574	0.00248707
Cdh5	80.1437	2.83069	0.483547	0.00252304
Kalrn	17.1549	5.82948	1.27587	0.00252736
Nub1	3088.07	1.94728	0.250313	0.00253301
Snx33	270.761	-2.23766	0.327354	0.00256687
Plekha2	3211.32	1.63221	0.167421	0.00261207
Oaf	90.2961	3.02725	0.536999	0.00261957
Mthfd2	806.667	1.96443	0.25567	0.00264656
Rnf14	1200.15	1.7612	0.201801	0.00264656
Pcdh7	6288.29	1.97925	0.259774	0.00266908
Nanos1	312.185	-2.48657	0.394598	0.00269069
Il2rg	2516.17	1.77917	0.206922	0.0027064
Gna13	6358.32	1.70069	0.186176	0.00272469
Slamf8	124.974	2.89816	0.504826	0.00276031
Xrn1	1400.52	1.7581	0.202024	0.00284097
Casp8	1520.8	1.79663	0.212416	0.00286259
Zbtb5	337.235	2.14532	0.305881	0.00292852
Adi1	223.284	-2.24056	0.332287	0.00305532
Dnajc28	88.7127	-3.36838	0.634511	0.00306141
Ttc39c	456.756	2.17343	0.314679	0.00310225
Itga6	4944.94	-1.88661	0.239669	0.00348413
Snx29	231.784	-2.33176	0.36033	0.00352672
Xkr8	247.605	2.52334	0.413501	0.00369197
Alpk1	701.382	1.83574	0.227202	0.00376943
Zfp319	872.591	1.79107	0.21522	0.00380605
Pde3b	971.063	-2.21927	0.331991	0.00384721
Sec22c	189.385	-2.39449	0.381153	0.00405883
Gna12	2022.3	-1.70991	0.194339	0.00414471
Pcyt1b	102.151	-3.13963	0.586207	0.00418854
Lpar5	116.774	-2.7056	0.467784	0.00424628
Cept1	823.279	1.83614	0.229376	0.00425551
N4bp3	83.9828	-2.93397	0.530616	0.00425948
Coa5	1825.57	1.65087	0.178933	0.00437632
Cd180	5298.58	1.6677	0.183883	0.0044814
Arhgef39	185.144	-2.36831	0.377408	0.00457341
Tmem150b	84.9276	-2.95583	0.539738	0.00460141
Tmem104	1767.85	-1.72336	0.200051	0.00473667
Lrch3	891.357	1.76774	0.212673	0.00484035
Riok3	3308.69	1.69679	0.193244	0.00491398
Fam84b	395.192	2.21406	0.337401	0.00505197
Ccnf	713.714	-1.93889	0.261086	0.00508849
Sema3c	532.742	1.98772	0.274886	0.00513959
Dennd2c	126.506	-3.27511	0.634524	0.00528698
Kcnq1ot1	390.493	-2.20499	0.336168	0.00530224
Zbtb32	30.7422	4.0419	0.850191	0.00543162
Adamts10	566.994	-2.04043	0.291217	0.0055344
Rab3ip	180.047	2.18743	0.334179	0.00595254
Sectm1a	11.9634	6.74954	1.61822	0.00595254
Antxr1	197.132	2.46829	0.413792	0.00604469
Klf3	1116.54	1.72055	0.203058	0.00604469
Slc30a4	1223.76	1.81576	0.229961	0.00606069
Bst1	210.592	2.08769	0.306778	0.00609626
Rnf24	333.304	2.38607	0.391401	0.00618849
Eif2ak3	445.425	-2.0101	0.286137	0.00644827
Mknk2	2797.16	-2.07574	0.305103	0.00654702
Xpc	334.257	-2.19305	0.338501	0.00657222
Cd2ap	1841.65	1.6345	0.180164	0.00663293
Ccnl1	1519.46	1.78225	0.222183	0.00665082
Fgf11	63.391	-3.2751	0.648003	0.00689397
Arid4a	1513.86	1.78196	0.22294	0.00697275
Cbx2	38.6752	-5.15471	1.18458	0.00697275
Sec24b	2542.22	1.69835	0.199129	0.00697275
Depdc7	57.7041	-4.01863	0.861238	0.00701892
9330175E14Rik	50.1333	3.0077	0.573652	0.00714742
Lysmd2	9.24762	7.86007	1.96062	0.00716439
Kcnab1	46.6021	3.64259	0.755426	0.00717789
Rab12	1118.4	1.7381	0.211064	0.00719963
Emilin1	1057.3	-1.83466	0.238724	0.00721056
Dtl	224.137	-2.13467	0.324677	0.00724504
Nt5c1a	25.5803	5.8108	1.37773	0.00731762
Wdr37	805.222	1.76581	0.219728	0.00749103
Arhgef37	19.3364	5.88314	1.40325	0.00763495
Zfp366	14.4967	5.75039	1.36607	0.00769698
Mrpl52	330.466	1.93506	0.268941	0.00770568
Zdhhc14	761.93	-1.86053	0.247615	0.00774175
Jarid2	1579.85	1.74534	0.214535	0.00776382
Vipr1	45.787	-5.08916	1.17815	0.00785399
Ms4a6b	820.799	1.90546	0.260907	0.00785788
Srgap2	3014.05	1.63776	0.183848	0.0078916
Dbp	74.887	-4.05051	0.880428	0.00800616
Cdk18	4090.83	-2.09441	0.316113	0.00807851
Il12a	9.01118	8.06653	2.0441	0.00822289
Ido2	16.7794	5.84642	1.40236	0.00824898
Cep85l	133.957	2.36167	0.394234	0.00829971
Gm6034	16.6844	4.86459	1.12043	0.0084379
Mast4	105.127	2.60722	0.466059	0.00844996
Gm3230	74.6322	3.17794	0.631685	0.00846295
Ago4	755.674	-1.92698	0.269223	0.00860047
Utp14b	138.207	-2.8158	0.527407	0.00860047
Zbtb42	465.454	-1.93784	0.27247	0.00861971
Mast1	77.6913	-3.0025	0.582403	0.00872743
Tra2a	947.441	1.84864	0.24738	0.00897392
Bcl7a	93.6699	-2.74482	0.509541	0.00917138
Tmem170b	1130.33	1.66528	0.194379	0.00921957
1110032F04Rik	13.1431	7.50112	1.90018	0.00925274
A530032D15Rik	23.1296	4.21074	0.939211	0.00933785
Arhgef10l	1088.94	-1.70077	0.205034	0.00935249
Angptl2	2870.82	-1.71892	0.210548	0.00945729
Ppfia3	87.0892	2.64161	0.481202	0.00955253
Ticrr	328.587	-2.02655	0.301001	0.00957904
Abcc5	1428.34	1.6795	0.199716	0.00984748
Col18a1	6405.97	1.67825	0.199341	0.00984748
Pttg1	413.342	1.856	0.251661	0.00987082
Il34	8.63656	8.40756	2.17831	0.009889
Slc13a3	51.94	3.57622	0.757735	0.00990014
Speg	865.228	-1.94145	0.27692	0.00990014
Cracr2b	86.5737	-2.96005	0.57685	0.00995748
Rhod	62.4103	-3.42633	0.714218	0.00997101

## Sheet: fKOl.vs.c0.01_lfc1
	baseMean	log2FoldChange	lfcSE	padj
Ptges	1201.33	5.51229	0.256134	2.17201e-65
Cxcl1	1397.97	5.13348	0.257844	4.61914e-54
Cxcl2	4024.97	4.40504	0.22213	1.94029e-49
Cxcl3	1426.6	5.17943	0.274745	8.75718e-49
Itgb8	375.73	4.99545	0.341388	2.90868e-28
Clec4e	9729.02	3.59826	0.229905	2.55869e-26
Mx2	2472.71	3.66268	0.242813	9.46821e-25
Olr1	574.294	4.34471	0.306213	1.33321e-24
Ednrb	468.429	3.91189	0.290632	1.65989e-20
Mmp14	1426.08	3.45652	0.251023	1.53795e-19
Slc7a11	1822.51	3.46472	0.252161	1.56846e-19
Malt1	3467.95	2.89624	0.197006	6.19846e-19
Ier3	668.146	3.84697	0.296183	6.49847e-19
Oasl1	5279.1	3.0058	0.210966	1.6562e-18
Ptgs2	8667.35	3.864	0.311291	2.82788e-17
Ifit1	25267.2	3.22607	0.245888	1.03215e-16
Irgm2	3589.97	2.68836	0.189941	4.31883e-16
Src	1155.27	3.031	0.229291	5.395e-16
Socs3	8764.24	3.55435	0.291876	1.3182e-15
Col27a1	170.166	4.74777	0.437564	6.42359e-15
Nfkbia	6087.84	2.71312	0.203778	2.38737e-14
Lox	330.209	4.44081	0.41798	9.84168e-14
Nfkbiz	4073.79	3.33011	0.283191	9.84168e-14
Nod2	837.011	2.97353	0.246077	5.24285e-13
Tnf	6914.14	3.67053	0.343942	3.90128e-12
Setdb2	1355.93	2.61698	0.208774	4.36904e-12
Ifi203	5793.11	3.02084	0.261727	5.07787e-12
Slfn5	18909	2.4627	0.189568	5.10046e-12
Sod2	5543.28	2.73541	0.226916	8.38503e-12
Zc3h12c	1337.99	2.7697	0.233332	1.32343e-11
Parp14	21061.6	2.39695	0.184853	1.58161e-11
Jdp2	1013.88	3.74586	0.367332	2.86704e-11
Stx11	956.483	2.72395	0.234539	7.12472e-11
Etv3	4395.01	2.30497	0.177682	7.23189e-11
Jak2	5336.54	2.32396	0.180662	7.91944e-11
Mx1	12583.1	3.11717	0.289577	8.74628e-11
Cd274	6732.73	2.85023	0.254142	1.07073e-10
Irf1	3316.58	2.77168	0.24627	1.96902e-10
Met	456.669	3.08397	0.290569	2.25411e-10
Tor3a	4508.2	2.31114	0.184706	3.75032e-10
Pim1	3038.37	2.5969	0.226002	4.63151e-10
Srgn	2732.53	2.48687	0.211822	6.30992e-10
Ppap2b	369.583	2.95133	0.280479	9.60827e-10
Mmp9	73.6785	5.00804	0.578303	1.13219e-09
Trex1	2741.3	2.4237	0.205716	1.18802e-09
Usp18	4482.08	2.72763	0.254103	2.72587e-09
Ezr	2816.22	2.19865	0.176652	2.93109e-09
Rapgef2	2764.57	2.29762	0.194909	6.89908e-09
Slfn8	5954.04	2.43885	0.217394	8.80244e-09
Oaf	90.2961	5.06626	0.617414	1.0753e-08
Enpp4	557.102	2.69364	0.261797	2.29678e-08
Slco3a1	1591.4	2.58429	0.248069	3.88345e-08
Tnfaip3	5645.14	2.61986	0.253911	3.98421e-08
Ahr	277.4	2.9881	0.313442	4.97055e-08
Daxx	4460.48	2.44037	0.227566	5.32062e-08
Stat2	6424.89	2.20922	0.192582	7.23952e-08
Zc3h12a	1628.52	2.51914	0.242456	7.74905e-08
Irgm1	6136.77	2.29959	0.211124	1.53441e-07
Ccrn4l	872.597	2.3546	0.220382	1.56936e-07
Tpbg	118.052	3.83546	0.461156	1.56936e-07
H2-T10	448.117	2.73125	0.2837	2.03773e-07
Mnda	1333.67	2.57778	0.259856	2.42789e-07
Gadd45g	525.003	2.44276	0.23809	2.57456e-07
Adora2a	213.428	3.74942	0.455637	2.9687e-07
Tnip1	4235.9	2.18475	0.198821	4.64825e-07
Inhba	85.6229	4.41405	0.57566	5.43821e-07
Mndal	4010.23	2.53725	0.260118	6.08017e-07
Atp2b4	951.5	2.62229	0.275665	6.96227e-07
Slfn3	452.297	2.6465	0.281416	8.43516e-07
Il15ra	550.4	2.7708	0.304999	1.08801e-06
Csf1	1792.2	2.63699	0.282151	1.0991e-06
Dst	4113.3	2.17376	0.203954	1.43143e-06
Sap30	1095.78	2.18242	0.205633	1.45292e-06
Dcbld2	1283.93	2.47316	0.256434	1.46319e-06
Rnd1	163.199	3.8254	0.491853	1.46319e-06
Igtp	2397.89	2.55326	0.270533	1.46891e-06
Spata13	1254.87	2.48093	0.258414	1.54379e-06
Rgl1	799.479	2.61537	0.283985	1.93635e-06
Slc31a2	1071.54	2.17974	0.207411	1.93635e-06
Tarm1	362.916	2.80955	0.318761	2.04046e-06
Dcp2	2474.56	2.03564	0.183235	2.32909e-06
Rsad2	59100.3	2.56723	0.279897	3.12203e-06
Ifi205	2205.32	2.86166	0.333236	3.31839e-06
Ifi47	2992.88	2.43754	0.258488	3.79151e-06
Ccl3	12050.2	2.69938	0.306322	4.05117e-06
Traf1	2046.02	2.93388	0.350205	4.63262e-06
Ikbke	3008.69	2.68719	0.305715	4.66639e-06
Vcam1	287.906	2.75291	0.318019	4.79651e-06
Gcnt2	329.379	2.5855	0.288426	5.1609e-06
Rhbdf2	2580.67	2.08313	0.198808	6.72796e-06
Cflar	6347.49	2.47642	0.272844	8.18207e-06
Pyhin1	3928.2	2.36035	0.252502	9.13916e-06
Stat1	8560.41	2.15183	0.213741	9.13916e-06
Slfn9	2461.97	2.32337	0.24829	1.2433e-05
Gm12250	2246.21	2.48733	0.281331	1.55905e-05
Ccl4	5752.49	2.67663	0.318116	1.68601e-05
Ddx58	5759.54	2.19594	0.228354	1.97863e-05
Tnfaip8l3	154.116	3.49509	0.476286	1.97863e-05
Tiparp	1592.51	2.50424	0.288968	2.32394e-05
Casp4	1333.14	2.44769	0.278596	2.41747e-05
Nlrp3	3878.68	2.64456	0.317668	2.65629e-05
Nfkbib	1155.46	2.10501	0.216047	3.6659e-05
Gbp5	7684.8	2.64055	0.321545	3.87053e-05
Ifit2	26416.4	2.39078	0.272664	3.87053e-05
Papd7	1782.67	2.27624	0.250399	3.9134e-05
Parp10	1782.1	2.12758	0.22199	4.24938e-05
Tgtp2	446.259	2.69966	0.334867	4.29372e-05
Il17rd	90.6091	3.71511	0.540022	5.46576e-05
Gm4951	542.956	2.47611	0.295522	6.42352e-05
Ppfibp2	404.971	2.31951	0.264847	6.80013e-05
Rab11fip1	1640.32	2.08965	0.219817	7.6697e-05
Gsap	1199.12	2.2279	0.247966	7.80622e-05
Upp1	149.825	3.14814	0.434059	7.85505e-05
Ccrl2	2284.3	2.53524	0.310545	7.9995e-05
Mcoln2	806.706	2.11745	0.226143	8.02606e-05
Ifi204	4998.81	1.97956	0.198436	8.16084e-05
Nfkbie	1220.68	2.78114	0.361288	8.36151e-05
1700017B05Rik	1186.61	-2.05028	0.21535	0.000108527
Timeless	636.875	2.24301	0.255981	0.000119827
Igf2bp2	1082.59	2.17317	0.241953	0.000123152
Serpinb2	48.1319	4.67328	0.761927	0.000140404
Trim21	2067.38	2.09793	0.228759	0.000155114
Dtx3l	5579.23	2.23899	0.25952	0.000173132
Mb21d1	622.415	2.12687	0.236011	0.000173132
Gbp7	3180.53	2.4364	0.301747	0.000183974
Il15	1143.99	2.18193	0.249375	0.000202205
Rtp4	2249.22	1.88556	0.1871	0.000207119
Samd9l	6880.49	1.88496	0.187943	0.000231754
Zufsp	1015.62	2.15696	0.246926	0.000257635
Ifi44	912.142	2.44404	0.310024	0.000292419
Cxcl10	33492.2	2.40205	0.301348	0.000297636
Map3k8	596.543	2.61563	0.348292	0.000315957
Icam1	7317.03	2.34121	0.290221	0.000341015
Zfp36l2	10487.8	-2.08492	0.234919	0.000343496
Rnasel	1090.44	1.94298	0.204686	0.000360087
Cd40	2947.66	2.51397	0.330394	0.000399321
Ifit3	9215.54	2.41677	0.309166	0.000399321
Pfkfb3	2672.99	1.96032	0.210211	0.000423737
Il1b	6009.22	2.23224	0.27104	0.000467135
Tnfsf15	532.943	2.62548	0.359016	0.000506888
Flnb	4219.9	2.41431	0.313012	0.000525759
Mafb	4441.71	-2.03042	0.228169	0.000527789
Oas1b	269.985	2.42966	0.317778	0.000568199
Hcar2	196.253	2.91143	0.425156	0.000572468
Nt5c1a	25.5803	6.48936	1.22284	0.000586992
Nfkb1	4979.87	1.74336	0.165668	0.000588445
Tmtc2	217.379	2.51309	0.33741	0.000591627
Cacnb3	85.9796	4.26991	0.733173	0.000658957
Flrt3	658.046	2.35965	0.307212	0.000767273
Tnfaip2	12313.8	2.579	0.358094	0.000821903
Cemip	30.2062	4.90784	0.889377	0.000873593
Irak3	970.169	1.91416	0.208078	0.000873593
Zeb1	735.262	2.51611	0.346721	0.000954165
Pou3f1	294.996	2.36782	0.313085	0.000964851
Mafk	962.675	2.03893	0.238534	0.00101911
Ak4	57.9923	3.6828	0.616361	0.00102569
Fam208b	1485.35	1.8945	0.206888	0.00116317
Fnbp1l	3199.62	1.88085	0.205575	0.00137408
Tmem132e	21.4867	5.42413	1.03274	0.00137408
Nod1	866.638	2.31363	0.311235	0.00179948
Pik3r5	8445.4	1.74747	0.177076	0.00179948
Herc6	3065.8	2.00714	0.239102	0.00185738
Isg15	2889.74	2.36617	0.325941	0.00202287
Fam46a	2435.95	2.0216	0.244144	0.00207396
Plagl2	2588.83	1.82517	0.197658	0.00215105
Foxp4	877.977	1.97635	0.234292	0.00220962
Slfn4	290.386	2.57988	0.379829	0.00227238
Nlrc5	2874.47	2.03554	0.249786	0.00237046
Procr	695.797	2.02689	0.247565	0.00237046
Themis2	5374.72	2.07075	0.258212	0.00237046
Ppm1k	978.239	2.21233	0.293109	0.00245728
Il1f9	58.8625	4.17156	0.76796	0.00251057
Jarid2	1579.85	1.88815	0.215661	0.0026251
Bambi-ps1	244.322	2.30863	0.321128	0.0031444
Myo10	1941.19	1.87368	0.21474	0.00320512
Syt7	78.7868	3.39582	0.588944	0.00320512
Cdc42ep2	146.056	3.30259	0.567009	0.00328477
Bcl2a1d	103.587	3.1792	0.539705	0.00360639
Pydc4	251.913	2.46548	0.364125	0.00379184
Adora2b	361.239	2.29587	0.322194	0.00381358
Mir155hg	147.766	3.44774	0.615107	0.0045415
Vcan	1756.31	2.12415	0.283226	0.00471536
Nt5c3	2039.55	2.03121	0.260734	0.00494738
Tpst1	965.215	2.11413	0.281607	0.00494738
Cybb	13862.4	2.03371	0.261828	0.00500694
Otud1	1264.43	1.98285	0.249061	0.00500694
Pou2f2	1469.36	2.02461	0.259673	0.00500694
Tnfsf4	296.468	2.56244	0.395914	0.00500694
Trim30d	1253.46	1.87272	0.220895	0.00500694
Six1	40.1125	3.97893	0.755509	0.00503932
Irf7	6620.01	2.01199	0.256765	0.005047
Socs1	1522.48	2.44645	0.368198	0.00529672
Acsl1	4155.36	2.11377	0.283725	0.00530698
Gadd45b	921.868	2.26311	0.321708	0.00530698
Col5a3	19.856	7.82232	1.74427	0.0056009
Slfn2	10653.7	2.1228	0.287666	0.00576306
Gja1	384.856	4.27075	0.841643	0.00614998
Cnr2	573.401	-2.11223	0.286574	0.00624727
Pdpn	1781.72	1.82239	0.212881	0.0066906
Arid5a	625.169	2.09125	0.285095	0.00769478
S1pr1	1878.55	-1.88573	0.231824	0.00787647
Rab3il1	1220.72	-2.27636	0.334896	0.00814357
Fam49a	1809.06	1.84492	0.222135	0.00835544
Gbp2	10471.3	2.20188	0.316121	0.00837077
Dll1	111.243	2.85979	0.491349	0.00891671
U90926	61.0568	3.83537	0.752916	0.00958494
Parp9	3506.98	1.90306	0.240529	0.00998264
Irg1	28969.7	2.14616	0.30538	0.00998409

## Sheet: mKOl.vs.c0.01_lfc1
	baseMean	log2FoldChange	lfcSE	padj
Cxcl2	4024.97	6.69455	0.228358	4.02771e-133
Oasl1	5279.1	5.4472	0.213697	2.35306e-92
Ptges	1201.33	6.37323	0.258629	3.24912e-92
Cxcl3	1426.6	7.12468	0.298323	3.92391e-90
Ifit1	25267.2	5.98285	0.246771	3.12298e-87
Cxcl1	1397.97	6.98011	0.298169	4.04846e-86
Il1b	6009.22	6.5061	0.278422	9.30455e-84
Mmp14	1426.08	6.06162	0.259505	1.69847e-81
Mx2	2472.71	5.80544	0.249275	1.25165e-79
Socs3	8764.24	6.68606	0.29622	5.50468e-79
Cxcl10	33492.2	6.61654	0.302383	6.42182e-74
Rsad2	59100.3	6.19693	0.280412	1.26412e-73
Ifit2	26416.4	5.97058	0.273382	7.53609e-71
Ptgs2	8667.35	6.695	0.314372	2.33952e-70
Irg1	28969.7	6.34444	0.306149	2.7636e-65
Saa3	2787.75	6.83393	0.335269	6.93168e-65
Clec4e	9729.02	4.94892	0.229681	2.39757e-63
Mx1	12583.1	6.00182	0.29105	2.58215e-63
Gbp5	7684.8	6.56711	0.325872	1.40515e-62
Cd274	6732.73	5.3678	0.256245	2.57507e-62
Irgm2	3589.97	4.13484	0.189603	1.3592e-58
Tnfaip3	5645.14	5.22172	0.256113	2.96746e-58
Slfn5	18909	4.12721	0.189813	3.27322e-58
Slc7a11	1822.51	5.22075	0.256411	3.97627e-58
Il6	1645.04	6.45805	0.331748	4.39038e-58
Ifi205	2205.32	6.65522	0.345255	1.3947e-57
Olr1	574.294	5.86379	0.299384	1.20237e-56
Ifit3b	1957.38	5.696	0.289635	1.96741e-56
Usp18	4482.08	5.09454	0.25544	3.74112e-55
Tnfsf10	2561.21	6.24769	0.329322	1.64782e-54
Cmpk2	22992	5.84127	0.305121	4.73121e-54
Cd69	5173.57	5.9627	0.315963	5.79793e-53
Ccl3	12050.2	5.8247	0.307675	8.39391e-53
Il1a	1834.83	6.53887	0.370426	5.98707e-48
Tnf	6914.14	6.14859	0.346116	1.85333e-47
Parp14	21061.6	3.72405	0.184867	1.4498e-46
Ccl4	5752.49	5.72479	0.321038	1.83864e-46
Itgb8	375.73	7.6804	0.456071	4.99069e-46
Mmp13	3964.27	5.23329	0.289846	9.06491e-46
Pim1	3038.37	4.32278	0.228308	1.87624e-45
Gbp2	10471.3	5.59028	0.317455	7.23651e-45
Cd40	2947.66	5.83512	0.337356	4.44877e-44
Ifi203	5793.11	4.7151	0.262106	4.19879e-43
Il15	1143.99	4.5736	0.25329	1.0388e-42
Malt1	3467.95	3.77029	0.196408	1.07389e-42
Ifit3	9215.54	5.34978	0.310001	2.95887e-42
Jak2	5336.54	3.52807	0.180687	5.09502e-42
Tnfsf15	532.943	6.37584	0.384625	6.1234e-42
Gm12250	2246.21	4.96026	0.283762	8.00707e-42
Slco3a1	1591.4	4.49382	0.251582	2.05522e-41
Ifi47	2992.88	4.58249	0.259568	6.63929e-41
Daxx	4460.48	4.14226	0.227906	7.931e-41
Ccl5	3596.3	5.63278	0.336496	1.0241e-40
Nfkbiz	4073.79	4.86922	0.284973	1.37314e-39
Iigp1	1880.66	5.80501	0.354889	2.26291e-39
Pyhin1	3928.2	4.41683	0.252609	2.66387e-39
Csf1	1792.2	4.84393	0.285288	5.32479e-39
Lox	330.209	7.04204	0.450367	1.1463e-38
Igtp	2397.89	4.63687	0.271571	1.55502e-38
Pydc3	945.208	5.3735	0.326633	1.57664e-38
Nfkbia	6087.84	3.70586	0.20374	6.66546e-38
Tor3a	4508.2	3.42233	0.184305	4.09514e-37
Ier3	668.146	5.00162	0.305171	6.01609e-37
Ifit1bl1	5299.87	5.48369	0.343528	1.31828e-36
Isg15	2889.74	5.27121	0.327958	1.87972e-36
Tgtp2	446.259	5.54554	0.349072	1.8974e-36
Vcam1	287.906	5.84946	0.373523	3.10253e-36
Irgm1	6136.77	3.73509	0.210912	3.72422e-36
Slfn8	5954.04	3.81118	0.217176	4.9958e-36
Gm4951	542.956	4.9847	0.310526	2.10839e-35
Ifi204	4998.81	3.54164	0.198346	2.61819e-35
Setdb2	1355.93	3.65847	0.207634	2.95945e-35
Socs1	1522.48	5.88053	0.382473	5.01557e-35
Sod2	5543.28	3.89651	0.226987	5.01557e-35
Gbp7	3180.53	4.86295	0.303618	7.99174e-35
Il15ra	550.4	4.93349	0.310056	1.2605e-34
Met	456.669	4.86478	0.305013	1.51579e-34
Mnda	1333.67	4.31154	0.262082	2.34822e-34
Tarm1	362.916	5.35243	0.346678	6.4592e-34
Ednrb	468.429	4.89552	0.310698	7.87298e-34
Nod2	837.011	4.05178	0.247418	9.92641e-33
Ccrl2	2284.3	4.84642	0.312264	1.20533e-32
Ifih1	6301.49	4.00167	0.244519	2.0032e-32
Gbp3	4020.25	5.24648	0.34635	2.3877e-32
Gbp6	523.186	5.36199	0.356777	3.61235e-32
Rapgef2	2764.57	3.39002	0.19566	4.08439e-32
Zc3h12c	1337.99	3.84068	0.232699	4.43202e-32
Nt5c3	2039.55	4.17388	0.260663	6.43958e-32
Src	1155.27	3.80041	0.231082	1.28666e-31
Cfb	652.659	4.83151	0.316362	1.39442e-31
Nod1	866.638	4.80197	0.315097	2.38798e-31
Enpp4	557.102	4.17237	0.264404	5.37377e-31
Herc6	3065.8	3.86013	0.238755	6.67213e-31
Trim21	2067.38	3.71158	0.22728	1.18728e-30
Peli1	2892.06	3.16869	0.182502	2.07556e-30
Vcan	1756.31	4.39362	0.286263	2.87812e-30
Ccl22	417.897	5.69955	0.39844	5.82192e-30
Mndal	4010.23	4.05971	0.260054	8.14805e-30
Irf1	3316.58	3.88935	0.245831	9.32604e-30
Tnfsf4	296.468	6.35694	0.456561	1.17203e-29
Pfkfb3	2672.99	3.44543	0.211402	8.10121e-29
Rgl1	799.479	4.36931	0.29376	2.50273e-28
Ddx58	5759.54	3.6015	0.22789	4.62006e-28
Il10	355.718	5.83947	0.42449	5.43142e-28
Ddx60	2083.57	4.15022	0.276869	6.97459e-28
Nos2	5454.93	5.30805	0.379759	1.0181e-27
Shisa3	194.678	6.60137	0.498656	3.575e-27
Lcn2	337.649	6.51612	0.493948	7.42012e-27
Stat2	6424.89	3.13174	0.192145	1.66687e-26
Nfxl1	1674.72	3.39437	0.217944	5.51346e-26
Cflar	6347.49	3.98463	0.272706	8.65825e-26
Pou3f1	294.996	4.59617	0.330574	1.77265e-25
Ppap2b	369.583	4.33363	0.308567	3.98695e-25
Ifi44	912.142	4.32519	0.30984	8.6023e-25
Zufsp	1015.62	3.63177	0.245398	9.24536e-25
Stx11	956.483	3.55842	0.238835	1.04868e-24
AW112010	1418.17	4.63141	0.340199	1.56117e-24
Rab11fip1	1640.32	3.31576	0.219803	6.77036e-24
Trim30d	1253.46	3.30603	0.21887	6.77036e-24
Mycl	224.148	5.91011	0.467824	1.02634e-23
Cxcl11	755.693	5.22358	0.402506	1.04427e-23
Casp4	1333.14	3.89201	0.276678	1.59043e-23
Adora2a	213.428	6.62276	0.538055	1.61898e-23
Samd9l	6880.49	2.94669	0.187313	2.93736e-23
Ppm1k	978.239	4.01822	0.291808	4.89407e-23
Fndc3a	5661.29	2.98537	0.192168	5.48751e-23
Il27	474.848	5.56428	0.442591	6.62219e-23
Slc2a4rg-ps	397.111	4.49967	0.339482	6.83373e-23
Dst	4113.3	3.08582	0.204063	1.67751e-22
Slc28a2	1089.18	4.13766	0.30932	3.69886e-22
Zc3h12a	1628.52	3.45818	0.243189	5.28478e-22
Bcl2a1b	383.13	4.30552	0.329107	1.00757e-21
Traf1	2046.02	4.49986	0.349096	1.20554e-21
Gm6377	301.791	4.79937	0.379132	1.24913e-21
Isg20	997.004	4.97146	0.396885	1.43818e-21
Tlr3	2456.75	3.61509	0.26162	1.59247e-21
Parp10	1782.1	3.20714	0.221207	1.89609e-21
Igf2bp2	1082.59	3.45247	0.246189	2.21122e-21
Pydc4	251.913	4.74343	0.37688	2.93919e-21
Mthfr	2713.6	2.90402	0.192343	4.08458e-21
Mmp25	255.101	5.73616	0.481207	7.14879e-21
Nfkb1	4979.87	2.6221	0.165163	8.74711e-21
Dusp2	340.693	5.2221	0.432707	1.63242e-20
Gpr84	1602.3	4.50903	0.359681	1.64465e-20
Aff1	7796.08	2.6058	0.165853	3.37403e-20
Car13	1338.46	3.4012	0.248998	4.88509e-20
Trex1	2741.3	2.97198	0.204689	5.31992e-20
Phf11b	656.997	4.10443	0.322304	5.38786e-20
Icam1	7317.03	3.78948	0.290042	6.16315e-20
Ms4a4c	936.594	4.77971	0.393518	6.91693e-20
Edn1	250.786	5.35822	0.454299	7.69253e-20
Slfn4	290.386	4.79516	0.395847	8.08728e-20
Nlrc5	2874.47	3.38846	0.249562	9.45763e-20
Stat1	8560.41	3.03522	0.213076	1.12878e-19
Phf11d	650.123	3.89901	0.304241	1.39922e-19
Znfx1	18414	2.6349	0.17167	1.46105e-19
Samhd1	11353.5	2.90728	0.201342	2.36118e-19
Pald1	1017.69	-3.27627	0.240545	2.57937e-19
Fam26f	370.494	5.18017	0.447531	8.20817e-19
Rasgrp1	157.895	5.80435	0.516653	1.20642e-18
Nlrp3	3878.68	3.94732	0.317892	1.55252e-18
Zbp1	1958.51	3.96127	0.320901	2.31741e-18
Etv3	4395.01	2.63461	0.177168	2.33947e-18
Parp9	3506.98	3.19998	0.239281	3.13804e-18
Cnr2	573.401	-3.74124	0.298662	3.60998e-18
Flrt3	658.046	3.84152	0.310537	4.65433e-18
Rgs16	283.339	4.4127	0.37383	5.63567e-18
Xaf1	939.644	3.10533	0.231455	7.58985e-18
Cish	140.288	5.73989	0.521594	8.17642e-18
Eif2ak2	3416.43	2.79711	0.19793	8.73454e-18
AI607873	9721.86	2.75219	0.193919	1.29728e-17
Tpbg	118.052	6.35503	0.593674	1.48668e-17
Usb1	1324.51	2.78109	0.197673	1.61715e-17
Tnfaip8l3	154.116	5.51126	0.501529	1.84799e-17
Batf2	506.054	5.09075	0.455913	2.25165e-17
Col27a1	170.166	4.78298	0.422029	2.42673e-17
Pnp	4354.88	2.80398	0.201435	2.59766e-17
Fzd1	342.003	3.8383	0.317494	2.9841e-17
Lyl1	560.426	-3.97495	0.333569	3.59279e-17
Lipg	1528.56	4.46587	0.388986	3.85898e-17
Ripk2	1467.09	3.39087	0.268519	4.05425e-17
Upp1	149.825	5.25299	0.478262	4.46539e-17
Slfn9	2461.97	3.16792	0.244687	5.95334e-17
Zfp800	1491.2	2.89358	0.214421	7.66423e-17
Parp12	3728.74	2.82034	0.206416	8.51366e-17
Hcar2	196.253	5.17223	0.474466	1.06069e-16
Pdpn	1781.72	2.88932	0.215207	1.19995e-16
Tagap	908.078	4.07488	0.352129	1.80789e-16
Fam208b	1485.35	2.78308	0.205175	2.59919e-16
Tma16	383.467	3.62495	0.302263	2.73019e-16
Rhbdf2	2580.67	2.72519	0.198977	3.07237e-16
Dtx3l	5579.23	3.23928	0.258737	3.50499e-16
Adora2b	361.239	3.86572	0.332029	4.29174e-16
Ccl7	1088.19	4.56305	0.414225	5.50999e-16
Abtb2	236.075	4.67105	0.42695	5.64769e-16
Irf7	6620.01	3.20269	0.25654	6.24587e-16
Lpar1	386.823	3.40354	0.280771	7.76514e-16
Tiparp	1592.51	3.45315	0.289293	1.55085e-15
Slfn1	192.289	5.09977	0.483533	1.55671e-15
Tnip1	4235.9	2.67844	0.198321	1.77009e-15
Srgn	2732.53	2.76465	0.209718	2.67483e-15
Lacc1	2252.54	2.773	0.212036	4.16352e-15
Dcbld2	1283.93	3.1306	0.254999	4.37492e-15
Trafd1	4697.14	2.98019	0.238348	6.49715e-15
Papd7	1782.67	3.0696	0.249768	7.77153e-15
Themis2	5374.72	3.13266	0.257399	7.77765e-15
1700017B05Rik	1186.61	-2.8498	0.223764	9.05454e-15
Bcl2a1d	103.587	5.83344	0.586031	1.05638e-14
Dcp2	2474.56	2.49929	0.182356	1.30608e-14
Tnfrsf9	144.076	5.33642	0.528384	1.47065e-14
March5	2562.51	2.56601	0.190914	1.51679e-14
Mir155hg	147.766	6.67094	0.691914	1.59564e-14
Sp140	949.879	3.44924	0.298856	1.59674e-14
Whamm	775.146	2.86408	0.228882	2.42665e-14
AA467197	994.127	3.85548	0.350928	2.56685e-14
Phf11a	195.139	4.53928	0.435457	2.75614e-14
Procr	695.797	3.00776	0.247278	2.93738e-14
Rtp4	2249.22	2.49882	0.184725	3.06426e-14
C3	7143.45	3.7221	0.335723	3.19462e-14
Fnbp1l	3199.62	2.64942	0.203638	3.40692e-14
Bambi-ps1	244.322	3.75277	0.3401	3.54092e-14
Gnb4	687.214	2.82149	0.225033	3.54092e-14
Slc31a2	1071.54	2.67002	0.206367	3.56927e-14
Cp	180.53	4.91718	0.485465	4.3101e-14
Sdc4	6423.64	3.05312	0.255257	5.28864e-14
Sap30	1095.78	2.62347	0.201966	5.48632e-14
Gbp9	1901.99	3.73551	0.341845	7.32925e-14
Mafk	962.675	2.8841	0.23558	7.56716e-14
Etnk1	4814.63	2.66153	0.208459	9.39401e-14
Dll1	111.243	5.59574	0.57692	9.70129e-14
Nampt	5079.75	2.5698	0.197563	1.13669e-13
Zeb1	735.262	3.75134	0.3467	1.22717e-13
Il13ra1	418.782	3.30412	0.290718	1.32647e-13
Tnfaip2	12313.8	3.83065	0.35798	1.53018e-13
Gca	421.771	3.37549	0.301573	1.94218e-13
Pik3r5	8445.4	2.38877	0.176854	2.34985e-13
Gm5431	804.25	3.16939	0.276524	2.48296e-13
Inhba	85.6229	7.38398	0.815522	2.83307e-13
Ikbke	3008.69	3.37548	0.305191	4.01585e-13
Fpr2	103.185	6.58567	0.723518	6.59027e-13
Oas1b	269.985	3.43203	0.316764	9.14674e-13
Tpst1	965.215	3.13357	0.278584	1.05717e-12
Slc25a22	1642.49	3.3673	0.309414	1.11808e-12
Helz2	10272.1	3.72262	0.355907	1.12301e-12
Clec4a1	485.907	3.01691	0.265377	1.64346e-12
Fam46a	2435.95	2.85758	0.244628	1.72292e-12
Trim30a	3787.2	2.65003	0.217378	1.75511e-12
Acsl1	4155.36	3.14795	0.28337	1.8965e-12
Mcoln2	806.706	2.71455	0.226347	1.96506e-12
Fas	430.333	4.5182	0.464875	2.06278e-12
Lad1	125.159	7.14674	0.81403	2.34256e-12
Tet2	2305.27	2.72427	0.23046	3.95759e-12
Fbn1	116.818	4.89052	0.52234	5.08892e-12
Rnd1	163.199	4.63622	0.491401	7.31508e-12
Slamf7	4395.61	3.16751	0.294202	9.28709e-12
Xcr1	104.739	4.5068	0.477056	1.04675e-11
Arhgef3	1584.37	3.47847	0.33726	1.05898e-11
Mapkapk2	6352.95	2.21758	0.166112	1.21568e-11
Flnb	4219.9	3.29036	0.312906	1.3066e-11
Rnf19b	7301.94	2.65242	0.226816	1.68094e-11
Dhx58	2684.18	3.29951	0.316664	1.9941e-11
Spryd7	1191.7	2.56541	0.215869	2.13928e-11
Nfkbie	1220.68	3.60055	0.360299	2.73566e-11
Lhx2	313.822	3.63523	0.365502	2.88728e-11
Aldh1b1	534.739	3.41818	0.337981	4.30556e-11
Spata13	1254.87	2.8098	0.253701	5.00378e-11
Plat	84.3042	6.27626	0.740095	5.14841e-11
Pml	2879.43	2.74689	0.245588	5.76326e-11
5730508B09Rik	559.622	3.05873	0.289696	6.02271e-11
Tlk2	1557.47	2.30818	0.184177	6.16295e-11
Fcgr2b	1857.92	3.18646	0.307951	6.26596e-11
Syt7	78.7868	5.4303	0.624263	6.38832e-11
Hivep3	1281.22	2.69353	0.238853	6.6745e-11
Olfr56	124.124	5.09887	0.581363	8.86022e-11
E2f2	898.765	-2.71735	0.243937	9.50615e-11
Map3k8	596.543	3.42761	0.346393	1.19031e-10
Kdm6b	403.641	2.99366	0.284592	1.21116e-10
Gas7	7702.58	2.25658	0.179789	1.35358e-10
Slfn2	10653.7	3.00897	0.287524	1.36887e-10
Slc4a7	3336.89	2.35229	0.193915	1.50162e-10
N4bp1	3199.67	2.64759	0.236485	1.56863e-10
Gcnt2	329.379	2.9591	0.281931	1.77758e-10
Nfkbib	1155.46	2.50202	0.21624	1.80656e-10
Slfn3	452.297	2.90753	0.275152	1.97996e-10
Flrt2	1464.02	2.77087	0.255677	2.06479e-10
Gsap	1199.12	2.70463	0.24629	2.12963e-10
Tmtc2	217.379	3.23476	0.322903	2.12963e-10
Myd88	2400.13	2.37682	0.199405	2.37944e-10
Ifi35	1164.67	2.9225	0.281289	3.87283e-10
Csrnp1	452.869	2.91635	0.280468	3.91231e-10
Tmem2	1645.18	3.26544	0.332186	4.25094e-10
U90926	61.0568	7.81794	0.999674	4.25094e-10
Hck	2366.43	2.48625	0.218041	4.33793e-10
Tmem67	515.422	3.4227	0.357336	5.56936e-10
Acpp	131.093	4.22781	0.477948	6.66085e-10
Hdc	245.081	4.86999	0.577187	9.26819e-10
Pcgf5	431.967	2.68799	0.252093	9.82482e-10
Mlkl	1132.58	2.53379	0.229879	1.15144e-09
Gbp4	976.999	5.67434	0.701266	1.2002e-09
Susd3	557.653	-3.26337	0.339608	1.20377e-09
Otud1	1264.43	2.65852	0.249358	1.31494e-09
Pstpip2	1019.47	2.60673	0.241594	1.31624e-09
Mitd1	460.962	2.76624	0.265774	1.35619e-09
Plek	8380.93	2.93352	0.291187	1.40334e-09
Pnp2	114.363	4.12692	0.47251	1.62857e-09
Gpr183	281.837	-3.40733	0.364238	1.71861e-09
Oas1g	354.223	2.94278	0.294715	1.91705e-09
Tap1	4522.79	2.23519	0.187372	1.91705e-09
Casp1	2465.61	2.34286	0.203771	1.93691e-09
Fam49a	1809.06	2.45019	0.220585	2.14672e-09
Apol9b	79.451	5.42949	0.675193	2.35003e-09
Zfp395	594.957	-3.45546	0.375131	2.58519e-09
2900026A02Rik	534.639	-3.36734	0.362317	2.78685e-09
Zfp36	7971.94	2.87779	0.287581	2.85888e-09
Gch1	1021.31	3.305	0.354088	3.25476e-09
Cd200	149.021	3.54431	0.392878	4.0549e-09
Tor1aip2	5454.91	2.14715	0.177292	4.19673e-09
Ahr	277.4	3.09853	0.325306	4.758e-09
Abcb1a	368.501	2.67494	0.259737	4.81747e-09
Nbeal2	2737.39	-2.27072	0.197135	4.88739e-09
Tnc	206.241	3.07894	0.32394	5.86836e-09
S1pr1	1878.55	-2.51496	0.237739	7.8687e-09
Aim2	1341.98	2.50109	0.236068	8.57488e-09
Fscn1	144.144	4.8429	0.60742	1.05302e-08
Apobec3	1859.03	2.59044	0.251507	1.07002e-08
Kremen1	1218.28	2.21203	0.192572	1.29263e-08
Tgtp1	72.545	6.12373	0.816003	1.4181e-08
Il17rd	90.6091	4.56497	0.568056	1.44428e-08
Fam53c	2011.39	2.17064	0.187107	1.62882e-08
Car2	145.198	3.76492	0.443772	1.91822e-08
Foxp4	877.977	2.46456	0.235184	1.9516e-08
Mnt	779.534	-3.19203	0.352827	2.13482e-08
Kif21b	1177.53	-2.60996	0.259384	2.20973e-08
Sp110	1071.9	2.64744	0.265882	2.35853e-08
Epsti1	1321	2.72685	0.27891	2.42286e-08
Timp1	88.3129	4.00166	0.485005	2.45415e-08
Gadd45b	921.868	2.97781	0.319665	2.47529e-08
Ezr	2816.22	2.08101	0.175104	2.68902e-08
Snx10	2379.11	2.2038	0.195595	3.0236e-08
Ch25h	3328.26	6.12806	0.837599	3.69209e-08
Il1rn	5890.35	4.83597	0.627229	3.83685e-08
Adar	4288.02	2.11569	0.182794	4.12909e-08
Jdp2	1013.88	3.23437	0.367274	4.66197e-08
Sp100	3215.73	2.39937	0.230848	5.32409e-08
Alas1	2249.29	2.09342	0.180672	5.6456e-08
Il1f9	58.8625	7.13005	1.01451	5.97488e-08
Arid5a	625.169	2.71626	0.286007	7.70464e-08
Zc3hav1	3721.86	2.06593	0.177736	7.84886e-08
Ptprj	6965.02	2.08387	0.180807	7.95434e-08
Il12b	164.575	5.16222	0.694583	8.04149e-08
Cacnb3	85.9796	4.25434	0.543739	8.37704e-08
Ccl12	289.938	4.1754	0.530575	8.37704e-08
Rnf150	1427.97	-2.56347	0.261503	8.66815e-08
Vegfc	369.955	3.16275	0.361986	8.8662e-08
St6gal1	1192.68	-2.54792	0.259257	9.06508e-08
Sh3bp4	330.74	2.83392	0.307374	9.27457e-08
H2-T24	554.125	2.99546	0.334835	9.64546e-08
Cybb	13862.4	2.55522	0.261312	1.00994e-07
Tor1aip1	4508.32	1.99318	0.16729	1.10174e-07
Slc2a6	2687.06	2.68365	0.284076	1.16508e-07
Ube2l6	1361.52	2.31605	0.222043	1.16508e-07
Ogfr	1713.11	2.115	0.188253	1.18966e-07
Ccdc86	1021.23	2.2747	0.215736	1.29373e-07
Cd300lb	3181.7	-2.04608	0.177073	1.29793e-07
Ccsap	214.108	-3.44586	0.415383	1.45613e-07
9930111J21Rik1	262.545	2.86955	0.317703	1.48435e-07
Neurl1b	272.857	-3.17989	0.372748	1.84368e-07
Sav1	1206.97	2.13837	0.194674	1.84529e-07
BC147527	80.804	4.35711	0.576535	2.13354e-07
Oaf	90.2961	4.20976	0.551767	2.20117e-07
Phf11c	111.188	3.82858	0.486821	2.28824e-07
Rab3il1	1220.72	-2.96037	0.337735	2.36303e-07
Irak3	970.169	2.18345	0.204192	2.48236e-07
Sesn1	805.809	-3.28473	0.394615	2.56553e-07
Cd83	873.538	3.2838	0.395547	2.81364e-07
Tmem171	547.761	3.35528	0.409356	3.16256e-07
Mier3	559.725	2.43088	0.248737	3.17322e-07
Marcksl1	2504.36	3.14277	0.373042	3.32894e-07
Six1	40.1125	6.34022	0.929923	3.34773e-07
Uba7	2257.12	2.42072	0.248069	3.65955e-07
Slco2b1	199.336	-3.65635	0.464829	3.92696e-07
H2-T10	448.117	2.52703	0.267665	4.14571e-07
Ctsc	4098.22	2.05603	0.18514	4.16067e-07
Creb5	805.968	2.64923	0.290341	4.76567e-07
Ccnj	318.333	2.62149	0.2861	5.11132e-07
Parp8	1371.13	2.31569	0.232148	5.11132e-07
Serpinb2	48.1319	7.10946	1.07987	5.40011e-07
Mxd1	2743.47	4.65701	0.647903	5.81656e-07
Rcan1	1029.24	2.12158	0.198831	5.92095e-07
Oas2	2479.8	2.6182	0.286919	5.93822e-07
Zfp36l2	10487.8	-2.32656	0.236429	7.01065e-07
Fpr1	41.9418	6.23314	0.932983	7.06553e-07
Plagl2	2588.83	2.11001	0.19848	7.75016e-07
G530011O06Rik	125.567	3.91105	0.520793	7.86134e-07
Serpine1	1435.08	2.18067	0.211432	8.09366e-07
Zfp811	80.2879	4.72929	0.669787	8.86422e-07
Pik3r6	635.957	2.40492	0.252901	9.50839e-07
Cdc42ep2	146.056	4.12834	0.565573	1.08729e-06
Trim47	643.993	-2.68586	0.304931	1.10078e-06
Agrn	964.066	2.22484	0.22156	1.10082e-06
Ms4a6c	2555.86	2.06434	0.19273	1.13514e-06
Pnpt1	1026.08	2.11212	0.201824	1.21276e-06
Ccdc25	844.936	2.24616	0.226385	1.24974e-06
Nfkb2	3203.95	2.50608	0.274691	1.41034e-06
Aatk	177.484	-3.23773	0.409232	1.52877e-06
Mov10	1272.48	2.58177	0.29045	1.72786e-06
Ppp1r15b	2823.19	1.96917	0.17799	1.732e-06
Denr	1018.53	2.29999	0.238953	1.77415e-06
Fam78a	225.171	-3.73165	0.502205	1.78018e-06
Sema3c	532.742	2.45406	0.268067	1.93265e-06
Zfp281	1136.96	2.09949	0.20299	2.01295e-06
Psmb10	1750	2.29532	0.23922	2.02757e-06
Cited2	4030.48	2.20146	0.222351	2.15473e-06
Gdap10	165.039	3.24951	0.418338	2.48689e-06
Parp11	800.465	2.58413	0.294947	2.57003e-06
Rasgrp3	863.505	-2.69745	0.317343	2.89492e-06
Mt2	1500.43	2.46439	0.273865	2.91708e-06
Psme2	887.14	2.35284	0.253425	3.0566e-06
Filip1l	1862.07	3.0607	0.386115	3.0698e-06
Fmnl2	1655.09	2.26063	0.23741	3.55422e-06
Nr4a3	91.6325	3.95311	0.556568	3.62485e-06
Rel	1182.22	2.65295	0.311638	3.65328e-06
Dusp1	2190.44	2.46781	0.277144	3.80502e-06
Trim34a	424.629	2.38484	0.26163	3.86061e-06
Kcna3	377.587	2.52042	0.288158	4.22151e-06
Gda	784.729	2.78465	0.339585	4.72051e-06
P2ry14	377.473	2.64495	0.313562	4.9552e-06
1810011H11Rik	199.246	-3.21093	0.421528	4.96965e-06
Glrx	1811.93	2.1612	0.221689	5.15184e-06
Gm12185	154.904	3.80365	0.535583	5.22978e-06
Trim36	377.698	2.32152	0.252598	5.30402e-06
Nmi	639.291	2.39912	0.26843	5.88007e-06
Il18bp	320.368	2.9053	0.365712	5.94244e-06
Rassf3	1788.42	-2.33283	0.256847	6.62445e-06
Usp12	1775.56	2.19515	0.230723	6.94311e-06
Cyp1b1	34.3103	6.51632	1.06667	7.2492e-06
Tmem26	164.424	3.68164	0.520771	8.14201e-06
Paqr7	734.812	-2.16524	0.226359	8.19404e-06
Dennd6b	172.396	2.7732	0.344598	8.26439e-06
Mefv	51.17	4.9057	0.759241	8.31159e-06
Naa25	961.871	2.51344	0.295737	9.55718e-06
Pwwp2b	456.38	-2.48933	0.292153	1.0584e-05
Ifit1bl2	77.6085	4.21128	0.630349	1.07476e-05
Ak4	57.9923	4.44914	0.677243	1.0811e-05
Daam1	750.845	2.09057	0.214666	1.15281e-05
AI504432	569.427	2.42449	0.280679	1.17643e-05
Heatr9	59.5121	4.73076	0.735062	1.17643e-05
Itpkb	3934.72	2.07086	0.210982	1.17643e-05
Adamts4	83.4757	4.19795	0.630705	1.20331e-05
Arel1	2592.79	1.93138	0.183955	1.24798e-05
Trim30b	88.5231	4.04664	0.602159	1.2686e-05
Arhgef10l	1088.94	-2.05042	0.207913	1.3153e-05
Aoah	446.412	2.70419	0.337647	1.34688e-05
Gpr146	403.247	-2.73388	0.343692	1.36093e-05
Adgrl2	2649.57	2.2585	0.250046	1.44411e-05
Tlr1	617.202	2.40407	0.279734	1.5482e-05
Ms4a6d	2613.47	1.93727	0.187277	1.66638e-05
Lrch1	1155.87	2.05749	0.211969	1.80493e-05
Birc3	1495.17	2.79331	0.359602	1.81923e-05
B3gnt8	370.36	-3.01457	0.404951	1.93243e-05
Prdx5	3135.59	2.19389	0.240869	2.11844e-05
Sntb1	60.5534	3.84685	0.574834	2.15921e-05
F10	68.5164	4.61702	0.733216	2.37986e-05
Icosl	1065.09	2.19385	0.242049	2.3848e-05
Vasp	4112.84	1.82152	0.166889	2.50085e-05
F3	42.6015	5.32911	0.881755	2.66528e-05
Cd247	49.503	5.33928	0.884518	2.71212e-05
Ppfibp1	4904.62	1.85702	0.174769	2.73517e-05
Gm6548	587.074	2.17758	0.240494	2.83163e-05
Mtfr2	442.377	2.31643	0.2691	2.89136e-05
Clic5	270.562	3.32839	0.476377	2.94857e-05
Fam105a	975.138	-2.30883	0.267809	2.95028e-05
Slc11a2	869.575	2.3166	0.270305	3.19886e-05
Frmd4a	2801.24	1.82319	0.169031	3.20391e-05
Slc26a11	230.548	-3.95831	0.607718	3.23243e-05
Ccl9	16377	1.88127	0.181507	3.43816e-05
Ikzf1	3959.72	2.19398	0.246304	3.56642e-05
Fcgr1	4583.2	1.9627	0.199078	3.77695e-05
Slc7a2	4313.83	4.2527	0.673679	3.91408e-05
Prkar2b	1241.08	2.15544	0.239905	4.14889e-05
Gyk	736.217	2.35659	0.281848	4.19537e-05
Sgsh	632.423	-2.82237	0.378621	4.19537e-05
Mb21d1	622.415	2.10194	0.228967	4.1976e-05
Nt5c1a	25.5803	9.16971	1.70354	4.55874e-05
Exoc3l4	85.3139	3.37964	0.496606	4.63904e-05
Ccrn4l	872.597	2.05149	0.220046	4.94664e-05
Pdxk	1589.35	-2.3133	0.274961	4.99076e-05
Tdrd7	1642.14	2.02236	0.214419	5.17794e-05
Tnfsf8	339.671	3.56331	0.537566	5.17794e-05
Plekhg3	1051.92	-2.44023	0.302293	5.26366e-05
Vcpip1	2632.91	2.01828	0.213756	5.26828e-05
Pik3ap1	8521.74	1.85195	0.178857	5.26971e-05
Trim26	1655.51	1.94106	0.197726	5.36084e-05
Tsc22d3	787.415	-2.65249	0.348036	5.66035e-05
Dram1	1382.26	2.16403	0.245241	5.69247e-05
Misp	41.5066	6.87595	1.23858	5.74813e-05
Nox1	135.196	3.47796	0.522608	5.81016e-05
Azi2	1618.85	1.87078	0.184025	6.08089e-05
Dock10	5288.74	1.93991	0.199069	6.38629e-05
Usp25	5782.21	1.78449	0.16737	7.54164e-05
Kpna3	3096.84	1.81703	0.174627	7.84446e-05
Cpeb4	4045.63	1.91459	0.195508	7.85598e-05
Gm1966	422.935	3.15491	0.461196	8.0556e-05
Ncoa7	1220.72	2.09793	0.235466	8.40883e-05
Slc6a4	42.6699	4.42227	0.733921	8.40883e-05
Tmem229b	1678.05	2.00123	0.215089	8.71776e-05
Clec2d	428.771	2.86302	0.400977	9.0777e-05
Gadd45g	525.003	2.09611	0.237166	0.000102004
Rasgef1b	2702.67	2.15508	0.250016	0.000102619
Ext1	983.715	2.46059	0.316864	0.000107738
Adrbk2	172.251	2.70916	0.371884	0.000114751
Rab11fip4	59.0961	4.00495	0.654832	0.000118485
Psme2b	209.184	2.60172	0.349697	0.000123211
Tfec	391.83	2.20526	0.263694	0.000128744
Spsb1	697.502	2.14869	0.252144	0.00013801
Timeless	636.875	2.06882	0.234648	0.000138215
Ppfibp2	404.971	2.18629	0.260626	0.000140132
Aftph	3147.44	1.76722	0.168619	0.000140978
Cers6	1775.45	2.04164	0.229532	0.00014888
Mmp9	73.6785	4.06431	0.67746	0.00015943
Itpripl1	358.805	-2.39843	0.309789	0.000166101
Cd38	27.4703	5.91273	1.0934	0.00018307
Tnip3	1989.2	2.36194	0.303649	0.000189584
Sec14l1	1505.62	-2.13117	0.252234	0.000189763
Rnf114	2039.36	1.81369	0.181527	0.000191306
Itga6	4944.94	-2.06879	0.239128	0.000202885
Gnpda1	770.882	-2.02851	0.230716	0.000213797
Il18	147.451	2.94299	0.436402	0.000219051
Ccdc50	3437.33	1.79542	0.178805	0.00022249
Golga3	1871.32	1.84866	0.190937	0.000226069
Trim65	191.315	-2.73154	0.389614	0.000226107
Cerk	4413.7	-1.86643	0.195102	0.000229235
Ier5l	247.15	-2.58871	0.357944	0.000231453
Notch1	2446.67	1.82728	0.187335	0.000256285
Plekha4	80.8607	3.24324	0.511419	0.000293361
Tifa	1533.91	1.95595	0.218236	0.000300915
Pvrl1	102.633	-3.97641	0.681951	0.000322913
Chic1	33.2879	4.57415	0.819129	0.000324094
H2-M2	53.9913	4.44592	0.790999	0.00033391
Lfng	874.946	-1.94369	0.216655	0.000334362
Serpinb9	512.349	2.54552	0.355344	0.000343545
5031414D18Rik	235.355	2.50749	0.346999	0.000350812
Clic4	14321.7	1.74859	0.172457	0.000356074
Gpr18	63.9692	4.0131	0.694353	0.000357477
Sertad1	658.251	1.99962	0.230577	0.000363598
Amotl2	21.3985	8.55437	1.74503	0.000373319
Lgals8	2031.87	1.85145	0.197149	0.000390404
B3gnt2	1776.66	1.87703	0.203207	0.000394756
AW011738	72.1422	4.01585	0.700749	0.000416386
Tank	1296.52	2.22327	0.284555	0.000424859
Kcnh4	37.8027	4.64253	0.847957	0.000429659
Mfsd7a	248.281	3.01655	0.469446	0.000429659
Glipr2	374.431	2.24509	0.290099	0.000435983
Tpcn1	2958.05	-1.92303	0.215095	0.000436542
Prpf38a	584.402	1.97175	0.227129	0.000461732
Erf	993.861	-1.9899	0.232197	0.000493418
Ago3	811.313	1.8661	0.203745	0.000520405
Ythdf1	1670.51	1.79447	0.187325	0.000542624
Flcn	585.959	-2.27231	0.303733	0.000682578
Pvrl4	514.909	2.06914	0.256066	0.000723494
Tap2	2115.95	1.8231	0.197502	0.00074716
Gja1	384.856	4.51932	0.845244	0.000758558
Zc3h7a	1774.98	1.78245	0.188001	0.000762908
Rbm43	792.695	1.87824	0.211064	0.000764771
Gm4980	287.97	-2.53255	0.368575	0.000773376
Pde4b	1305.83	4.27136	0.787202	0.000780013
Col5a3	19.856	6.00228	1.2046	0.00078906
Dusp16	619.827	2.50394	0.362404	0.000795748
Tmem104	1767.85	-1.82983	0.199963	0.000795748
Bcl2a1a	25.1989	5.83953	1.16686	0.000802779
Usp42	579.13	1.95668	0.232412	0.000917784
Rnf31	1508.46	1.79641	0.194318	0.000989668
Klf6	7380.08	1.7721	0.188646	0.00101235
Arl11	734.003	-1.97562	0.238712	0.00103634
Bmp1	22.0695	6.42373	1.328	0.00104734
Hdac5	1196.61	-2.17421	0.287828	0.00106642
Katna1	670.608	1.88454	0.217674	0.00114
Il1r1	120.757	2.95418	0.481115	0.00114704
Slc15a3	8164.5	2.00735	0.248101	0.00115259
I830077J02Rik	148.497	2.66852	0.413565	0.00128443
Rab12	1118.4	1.84947	0.210948	0.00132405
Gpsm2	834.806	1.91212	0.226578	0.00132901
Slamf8	124.974	3.03434	0.50613	0.00136233
Calcrl	2307.6	1.96985	0.241543	0.00138273
St3gal1	5254.13	1.81529	0.203057	0.00138273
Oasl2	6667.36	2.29231	0.322597	0.0014348
Zfp366	14.4967	8.20924	1.80714	0.00153676
Fcgr4	639.193	2.48226	0.372721	0.00161669
Susd2	26.8916	4.80611	0.95718	0.00161718
Lgals9	3807.59	1.84921	0.213966	0.00166588
Ptx3	25.9217	7.51701	1.64251	0.00167143
Kmo	39.6652	4.47422	0.876851	0.00170798
Agfg2	602.342	-1.99597	0.251509	0.00172066
Myo10	1941.19	1.84665	0.214172	0.00176765
Fgl2	2628.63	3.52969	0.642139	0.00186827
Itga5	10086.6	1.70104	0.17866	0.00199014
Adap2	2028.04	1.86923	0.222494	0.00213321
F830016B08Rik	92.0806	3.14121	0.548981	0.00218676
Tnfrsf1b	26542.9	2.40134	0.360598	0.00231464
Ralgds	805.753	2.28807	0.331765	0.00234593
Hap1	96.1834	2.94391	0.500798	0.0023502
Msantd3	86.1452	3.24339	0.578058	0.0023532
Slc25a37	1395.14	1.76111	0.196264	0.00237793
Cracr2b	86.5737	-3.85849	0.737299	0.00238371
D1Ertd622e	1807.95	1.92248	0.238051	0.00239767
Plekhg1	194.114	2.27752	0.330812	0.00252885
Htra1	37.6836	3.83576	0.737723	0.0027153
Nupr1	220.652	2.39188	0.362165	0.00271884
Aida	1026.88	1.90337	0.23538	0.00277374
Ldlrap1	1345.8	-2.07246	0.280388	0.00291925
Ktn1	1180.83	1.82449	0.215614	0.00292654
Ranbp2	7611.07	1.61771	0.162188	0.00310874
Whsc1l1	2894.55	1.66018	0.174259	0.00336556
Marco	28.3231	5.1271	1.08974	0.00337714
C5ar2	202.055	-2.47269	0.389567	0.0034669
Stat5a	622.583	1.88276	0.233608	0.00348241
Msr1	5899.44	2.41174	0.373909	0.00351776
Tmem243	683.498	1.96896	0.256645	0.00351776
A530064D06Rik	53.4754	3.48187	0.657516	0.0035244
Lhfpl2	4161.08	-1.86024	0.228568	0.00367707
Samd1	558.632	-1.99136	0.263473	0.00368546
Zdhhc14	761.93	-1.91371	0.243118	0.00374438
Nanos1	312.185	-2.33541	0.355926	0.00383417
Ccr3	110.392	2.88958	0.503859	0.00385453
Nr3c1	2442.12	1.73775	0.197323	0.00402735
Mitf	2011.79	1.85422	0.229768	0.0043642
Patz1	273.443	-2.12058	0.30141	0.0043642
Dck	1874.56	1.83355	0.224414	0.00441653
Max	1422.16	1.70874	0.190978	0.00446555
Trp53i11	44.6253	3.46444	0.664194	0.00447099
Snn	102.731	2.70379	0.459302	0.00447987
Stard4	363.447	-2.09277	0.295141	0.00459783
Nfil3	351.313	2.26521	0.342152	0.00467724
Jarid2	1579.85	1.79318	0.214527	0.00467771
Sdc1	4115.82	2.04832	0.284069	0.00480089
Rnf135	441.962	2.13465	0.308499	0.00503181
Stat3	4080.34	1.67654	0.184024	0.00505554
Pttg1	413.342	1.9263	0.252222	0.00512367
Plekhf2	1303.78	1.70477	0.192229	0.00524197
Nap1l2	128.065	2.46505	0.400326	0.00537195
Cd163	166.336	-2.72271	0.473556	0.00583922
Fbxw17	498.5	1.84082	0.231189	0.00585071
Ifnb1	26.1282	4.86512	1.06318	0.0058754
Xrn1	1400.52	1.73571	0.202403	0.00587818
4632428N05Rik	2990.21	-1.63813	0.175613	0.00589557
Apol9a	23.1581	5.20529	1.15754	0.00590436
AI467606	381.941	-2.10265	0.303891	0.00599949
Ido2	16.7794	5.59789	1.26783	0.0060242
Rnf34	1011.26	1.85131	0.234719	0.0060242
Rap2c	1460	2.01874	0.281284	0.00612853
Cln5	1350.35	1.74377	0.205694	0.00625914
Tbc1d13	3158.74	1.71433	0.198001	0.00644946
Susd6	4812.01	1.62502	0.173326	0.00647623
Tbc1d2	318.491	-2.26359	0.350428	0.00647623
Il33	21.796	7.29248	1.74675	0.0065532
Shisa9	133.943	-2.9483	0.541089	0.00657921
Wdr43	947.349	1.97174	0.269887	0.00657921
Tob1	474.815	-2.11943	0.31145	0.00673064
Gem	51.735	3.37944	0.662887	0.00684373
Adarb1	74.0475	2.70674	0.477511	0.0072448
Trim14	2308.1	1.91224	0.256427	0.00770995
Egr1	68.3261	3.05345	0.577398	0.00773147
Cnnm2	358.337	-2.14704	0.323176	0.00793159
Psd3	1903.14	1.76775	0.216881	0.008204
Crlf3	1306.8	1.70257	0.198601	0.00824497
Il19	9.73748	7.75466	1.90946	0.00824497
Tapbpl	510.917	1.93368	0.26389	0.00824497
Cebpd	1026.43	2.30947	0.370313	0.00827488
Abcc5	1428.34	1.70092	0.198298	0.00830702
Hrh2	34.3376	3.77964	0.787879	0.00850717
Fblim1	851.361	-1.74957	0.213471	0.00904442
Zbtb5	337.235	2.08115	0.308637	0.00931983
Serinc2	54.2805	3.18647	0.625602	0.00958978
Tmem154	273.287	-2.12066	0.320818	0.00964171
Mtmr14	1298.32	1.97714	0.279894	0.00970059
Clcn7	2755.35	1.6196	0.177564	0.00974618
Tmem37	295.768	-2.80637	0.518306	0.0098906
Lbh	196.382	-2.98167	0.5688	0.00992023
Tfeb	603.324	-1.90381	0.259603	0.00999601
